# Supplementary material for: N-(4-Chloro­phen­yl)morpholine-4-carboxamide
Source: Acta Crystallogr Sect E Struct Rep Online. 2011 Aug 27;67(Pt 9):o2492. doi: 10.1107/S1600536811034611 (PMC3200746; doi:10.1107/S1600536811034611)
Supplement: Supplementary file 2 [file e-67-o2492-Isup2.hkl]

# 
# h,k,l, Fc-squared, Fo-squared, sigma(Fo-squared) and status flag 
# 
data_I
_shelx_title ' I         Pbca         R = 0.05' 
_shelx_refln_list_code          4 
_shelx_F_calc_maximum      243.59 
_exptl_crystal_F_000      1008.00 
_reflns_d_resolution_high  0.7700 
 
loop_ 
 _symmetry_equiv_pos_as_xyz 
 'x, y, z' 
 '-x+1/2, -y, z+1/2' 
 'x+1/2, -y+1/2, -z' 
 '-x, y+1/2, -z+1/2' 
 '-x, -y, -z' 
 'x-1/2, y, -z-1/2' 
 '-x-1/2, y-1/2, z' 
 'x, -y-1/2, z-1/2' 
 
_cell_length_a     9.3359 
_cell_length_b    11.1050 
_cell_length_c    22.4260 
_cell_angle_alpha  90.000 
_cell_angle_beta   90.000 
_cell_angle_gamma  90.000 
 
_shelx_F_squared_multiplier     1.000 
 
loop_ 
 _refln_index_h 
 _refln_index_k 
 _refln_index_l 
 _refln_F_squared_calc 
 _refln_F_squared_meas 
 _refln_F_squared_sigma 
 _refln_observed_status 
   2   0   0    27805.20    27542.71   1515.07 o 
   4   0   0     8796.08     9064.59    341.09 o 
   6   0   0     3461.12     3978.06    156.21 o 
   8   0   0     1282.98     1241.14     47.26 o 
  10   0   0       11.32       -5.49      5.86 o 
   2   1   0    47616.52    48467.50   2614.97 o 
   4   1   0      846.53      955.45     16.05 o 
   6   1   0       40.41       49.25      2.89 o 
   8   1   0       39.02       34.89      5.29 o 
  10   1   0      291.15      283.83     18.02 o 
   0   2   0     9691.83    11320.86    525.31 o 
   2   2   0     9518.00    10317.19    346.57 o 
   4   2   0      383.23      331.08      8.15 o 
   6   2   0      125.80      127.64      5.17 o 
   8   2   0     1120.94     1144.24     26.55 o 
  10   2   0      263.08      259.70     19.20 o 
   2   3   0    26731.45    31581.38   1662.87 o 
   4   3   0     1301.52     1454.80     37.23 o 
   6   3   0     1964.24     2027.80     49.65 o 
   8   3   0        0.11        0.08      1.59 o 
  10   3   0       55.97       61.69     10.10 o 
   0   4   0      212.68      217.02     50.15 o 
   2   4   0      170.11      167.82      7.76 o 
   4   4   0     2191.67     2001.81     44.94 o 
   6   4   0     1259.70     1289.69     35.33 o 
   8   4   0       36.00       44.98      4.88 o 
  10   4   0       14.33        9.88      3.06 o 
   2   5   0     3403.49     3303.21     87.40 o 
   4   5   0        0.01       -0.61      1.90 o 
   6   5   0      753.61      789.18     28.21 o 
   8   5   0      131.85      154.47      7.34 o 
  10   5   0        3.00        1.13      2.36 o 
   0   6   0     2456.28     2457.31    103.23 o 
   2   6   0       19.65       27.07      4.30 o 
   4   6   0        4.61        7.15      2.41 o 
   6   6   0        4.22        5.94      3.97 o 
   8   6   0      245.01      246.25     11.17 o 
  10   6   0       19.48       11.65      4.26 o 
   2   7   0        8.22        3.25      2.31 o 
   4   7   0        5.19       14.89      3.71 o 
   6   7   0      199.99      217.29     13.61 o 
   8   7   0      403.80      435.38     20.42 o 
  10   7   0       58.99       60.26     18.87 o 
   0   8   0     1786.06     1816.84    107.62 o 
   2   8   0      305.79      336.27     13.01 o 
   4   8   0       29.23       36.67      4.94 o 
   6   8   0       10.75        7.39      3.49 o 
   8   8   0       92.06       96.40      9.67 o 
  10   8   0        0.53       -1.59      3.40 o 
   2   9   0      389.19      381.83     19.66 o 
   4   9   0        0.84        3.56      2.96 o 
   6   9   0      172.68      191.81     12.19 o 
   8   9   0       52.68       64.11      8.51 o 
   0  10   0      158.72      169.62     13.50 o 
   2  10   0       23.46       26.93      5.74 o 
   4  10   0      268.38      270.78     16.04 o 
   6  10   0        1.83        4.38      5.31 o 
   8  10   0       22.33       28.43      7.20 o 
   2  11   0      844.08      843.21     30.93 o 
   4  11   0       81.35       77.72      8.73 o 
   6  11   0      226.44      241.15     15.67 o 
   0  12   0      125.18      138.67     15.92 o 
   2  12   0       22.16       17.50      5.93 o 
   4  12   0       19.27       17.05      5.39 o 
   6  12   0      131.88      121.78     14.29 o 
   2  13   0       63.90       70.73      9.50 o 
   4  13   0        0.70       -1.99      5.13 o 
   0  14   0      715.38      699.62     48.44 o 
   2  14   0      138.66      122.81     20.24 o 
   1   1   1      586.99      489.97      8.79 o 
   2   1   1     2975.33     2816.62     47.43 o 
   3   1   1     1090.88     1019.85     13.62 o 
   4   1   1      166.17      164.40      2.83 o 
   5   1   1     1075.06      975.63     13.39 o 
   6   1   1        0.57       -0.05      0.62 o 
   7   1   1      474.68      456.86      8.39 o 
   8   1   1        9.84       11.29      1.77 o 
   9   1   1       21.42       19.33      2.22 o 
  10   1   1        3.83        6.77      1.97 o 
  11   1   1        3.78        1.87      2.28 o 
  12   1   1        0.22        0.92      4.14 o 
   0   2   1      472.59      463.69     35.32 o 
   1   2   1     4486.11     4272.04     71.55 o 
   2   2   1      480.79      460.55      6.45 o 
   3   2   1     4216.96     3881.33     70.18 o 
   4   2   1      134.55      165.56      3.28 o 
   5   2   1     1800.29     1808.44     25.50 o 
   6   2   1      301.06      335.65      5.66 o 
   7   2   1      182.95      186.06      4.32 o 
   8   2   1      214.29      214.14      5.55 o 
   9   2   1       75.63       65.30      3.41 o 
  10   2   1       20.04       12.23      2.30 o 
  11   2   1       22.67       23.59      3.69 o 
  12   2   1       42.27       42.46     12.81 o 
   1   3   1     3391.62     3482.37     66.06 o 
   2   3   1     4558.54     4886.44    174.52 o 
   3   3   1      195.18      213.51      4.32 o 
   4   3   1     1302.84     1380.20     22.37 o 
   5   3   1      204.71      209.27      5.08 o 
   6   3   1       16.35       13.97      1.68 o 
   7   3   1      104.48      102.61      3.65 o 
   8   3   1       13.09       17.63      2.12 o 
   9   3   1        2.39        0.78      1.13 o 
  10   3   1        9.43        7.40      2.04 o 
  11   3   1        1.01        2.20      1.79 o 
   0   4   1       82.50      127.77      8.77 o 
   1   4   1     2147.55     2187.08     34.82 o 
   2   4   1      182.74      161.99      5.76 o 
   3   4   1     2681.27     2484.85     41.23 o 
   4   4   1      968.82      854.01     13.93 o 
   5   4   1      150.23      145.24      5.51 o 
   6   4   1      241.21      218.28      9.62 o 
   7   4   1      229.90      210.51      6.06 o 
   8   4   1      210.56      201.32      5.97 o 
   9   4   1       65.08       57.29      3.71 o 
  10   4   1       79.47       65.62      4.97 o 
  11   4   1        0.85        0.98      1.88 o 
   1   5   1     2739.94     2661.68     45.13 o 
   2   5   1      330.87      441.14     26.18 o 
   3   5   1      100.05      105.66     10.19 o 
   4   5   1     1262.24     1329.40     24.07 o 
   5   5   1     1119.07     1133.75     23.54 o 
   6   5   1      447.76      427.84     10.12 o 
   7   5   1      554.26      548.41     12.85 o 
   8   5   1       11.50       14.55      2.21 o 
   9   5   1       34.69       44.59      3.07 o 
  10   5   1       37.75       40.57      4.44 o 
  11   5   1        1.14        0.50      1.79 o 
   0   6   1      143.52      222.65     12.68 o 
   1   6   1       95.88       73.26      3.13 o 
   2   6   1       66.43       63.25      2.92 o 
   3   6   1      518.96      527.82     11.26 o 
   4   6   1       67.83       83.55      4.64 o 
   5   6   1      394.19      395.39      9.18 o 
   6   6   1      379.95      388.81     11.02 o 
   7   6   1        0.14       -1.38      2.29 o 
   8   6   1       20.39       15.70      3.21 o 
   9   6   1        2.91        2.08      1.73 o 
  10   6   1        0.00        0.74      1.49 o 
  11   6   1        3.38        2.04      3.93 o 
   1   7   1        3.62        0.32      1.05 o 
   2   7   1        0.55        0.17      1.25 o 
   3   7   1        7.25       13.23      3.26 o 
   4   7   1       53.68       52.23      5.23 o 
   5   7   1      434.68      408.04     10.85 o 
   6   7   1       43.23       72.07     17.54 o 
   7   7   1       20.37       18.56      3.48 o 
   8   7   1       30.22       26.24      4.67 o 
   9   7   1        0.77        0.76      1.69 o 
  10   7   1        1.60        0.77      2.60 o 
   0   8   1      287.85      302.48     10.68 o 
   1   8   1      159.56      180.42      6.71 o 
   2   8   1       14.38       25.75      3.23 o 
   3   8   1      522.87      464.65     12.86 o 
   4   8   1        0.53        2.95      2.54 o 
   5   8   1       15.57       12.87      2.96 o 
   6   8   1       31.88       33.44      3.91 o 
   7   8   1      132.32      140.26      8.25 o 
   8   8   1       18.34       16.82      4.92 o 
   9   8   1        0.73        2.27      2.55 o 
  10   8   1        1.65        1.79      2.55 o 
   1   9   1      258.75      246.19      8.15 o 
   2   9   1        4.34        6.22      2.15 o 
   3   9   1      446.83      431.99     12.62 o 
   4   9   1       23.82       18.68      3.59 o 
   5   9   1      107.40      116.22      6.52 o 
   6   9   1        8.63        8.99      2.89 o 
   7   9   1        0.09       -1.33      2.65 o 
   8   9   1        0.01        0.60      2.32 o 
   9   9   1        0.46       -0.01      2.63 o 
   0  10   1       50.75       47.44      6.90 o 
   1  10   1       62.99       77.74      5.36 o 
   2  10   1       24.75       25.43      3.94 o 
   3  10   1        3.03        2.94      2.50 o 
   4  10   1       12.26       13.82      3.21 o 
   5  10   1       30.40       24.81      3.96 o 
   6  10   1        4.14        1.49      2.34 o 
   7  10   1        5.10        6.34      3.70 o 
   8  10   1       71.97       93.76      8.25 o 
   1  11   1      102.15       96.49      7.11 o 
   2  11   1        0.47        1.14      2.74 o 
   3  11   1       13.81       13.96      4.07 o 
   4  11   1        0.33       -0.73      2.25 o 
   5  11   1        5.90        3.83      2.72 o 
   6  11   1        0.59        2.33      2.79 o 
   7  11   1        2.09        6.86      3.91 o 
   0  12   1       11.18       13.23      5.71 o 
   1  12   1      174.33      172.42      9.45 o 
   2  12   1        2.83        5.18      3.23 o 
   3  12   1       44.82       38.91      5.00 o 
   4  12   1        9.65        7.03      3.26 o 
   5  12   1       49.46       60.15      5.97 o 
   6  12   1        4.74        3.19      2.95 o 
   1  13   1       13.09       12.79      4.66 o 
   2  13   1       16.48       25.57      5.80 o 
   3  13   1        5.28        6.67      4.09 o 
   4  13   1        3.39        1.87      3.03 o 
   5  13   1        2.79        1.07      2.87 o 
   0  14   1       65.30       80.71     13.68 o 
   1  14   1       77.81       64.14      7.95 o 
   2  14   1        7.00        8.81      4.73 o 
   2   0   2     9139.56     8719.73    201.02 o 
   3   0   2     3656.07     3142.48     54.29 o 
   4   0   2      357.51      491.88      7.76 o 
   5   0   2     3921.47     3890.30     84.81 o 
   6   0   2     2776.12     3256.96    103.77 o 
   7   0   2       25.62       26.88      2.28 o 
   8   0   2        9.60       15.69      3.64 o 
   9   0   2      238.48      209.46     10.03 o 
  10   0   2      135.35      130.93     10.94 o 
  11   0   2      141.22      158.51     36.97 o 
  12   0   2       17.14        9.97      3.98 o 
   1   1   2     2864.70     2561.42     42.13 o 
   2   1   2     1994.82     2016.59     33.68 o 
   3   1   2     8042.31     8135.99    158.80 o 
   4   1   2     1230.22     1289.66     17.16 o 
   5   1   2     2397.01     2359.88     34.20 o 
   6   1   2      487.24      474.64      7.68 o 
   7   1   2       90.29       82.29      4.23 o 
   8   1   2        1.00       -0.21      0.93 o 
   9   1   2       59.40       47.87      3.16 o 
  10   1   2        1.88        2.10      1.99 o 
  11   1   2       25.34       17.00      4.64 o 
  12   1   2        6.34        8.30      2.44 o 
   0   2   2     3573.45     3947.84     91.50 o 
   1   2   2    32114.36    34487.46   1351.91 o 
   2   2   2     1050.17      989.47     13.86 o 
   3   2   2       28.41       31.27      1.60 o 
   4   2   2     1638.21     1646.78     23.75 o 
   5   2   2     1085.31     1190.06     15.32 o 
   6   2   2      156.73      168.47      3.45 o 
   7   2   2      200.38      217.95      4.72 o 
   8   2   2      330.25      310.57      6.89 o 
   9   2   2       35.17       25.61      2.34 o 
  10   2   2      178.86      159.76      6.99 o 
  11   2   2       20.51       10.79      4.23 o 
   1   3   2    17762.74    19905.31    604.22 o 
   2   3   2     1853.82     1738.44     36.22 o 
   3   3   2     2085.04     2056.80     32.08 o 
   4   3   2       11.02       15.68      1.90 o 
   5   3   2      222.12      258.62      5.81 o 
   6   3   2        0.33        1.19      0.88 o 
   7   3   2      532.69      532.86      9.40 o 
   8   3   2      157.45      166.95      4.25 o 
   9   3   2      111.68      116.97      4.19 o 
  10   3   2       26.41       20.66      2.50 o 
  11   3   2        8.70       10.78      2.87 o 
   0   4   2    15289.20    18234.21    769.01 o 
   1   4   2      266.25      264.90     10.56 o 
   2   4   2      984.43      982.65     14.33 o 
   3   4   2     2621.65     2529.99     41.86 o 
   4   4   2     1982.88     1879.47     34.15 o 
   5   4   2     1236.34     1256.11     23.20 o 
   6   4   2       15.74       24.77      3.72 o 
   7   4   2       13.09       10.27      1.90 o 
   8   4   2      265.85      269.53      7.94 o 
   9   4   2      222.07      197.81      5.82 o 
  10   4   2       71.22       62.20      5.92 o 
  11   4   2        9.04        8.44      2.86 o 
   1   5   2       21.34       38.75      4.87 o 
   2   5   2      719.25      870.26     14.87 o 
   3   5   2     1504.34     1551.37     24.94 o 
   4   5   2      780.36      833.47     14.27 o 
   5   5   2       65.93       62.27      3.17 o 
   6   5   2      157.82      158.08      6.71 o 
   7   5   2       48.26       48.14      3.53 o 
   8   5   2      255.30      255.27      7.54 o 
   9   5   2       44.83       47.02      3.17 o 
  10   5   2        7.60        6.59      2.30 o 
  11   5   2        1.63        0.77      2.11 o 
   0   6   2      122.43      116.15      5.07 o 
   1   6   2       40.63       47.58      2.58 o 
   2   6   2      288.09      280.49      8.73 o 
   3   6   2      787.42      800.35     14.90 o 
   4   6   2      848.31      894.54     16.63 o 
   5   6   2      112.29      123.73      5.50 o 
   6   6   2      185.55      218.29      8.42 o 
   7   6   2       42.70       46.48      4.51 o 
   8   6   2       82.67       71.93      5.20 o 
   9   6   2        4.55        1.33      1.59 o 
  10   6   2        0.12       -0.16      2.05 o 
   1   7   2      496.35      501.96     11.09 o 
   2   7   2     1784.02     1692.71     32.32 o 
   3   7   2      847.58      829.30     16.35 o 
   4   7   2       87.00       70.46      3.64 o 
   5   7   2      695.75      732.23     18.54 o 
   6   7   2     2405.26     2531.53     56.79 o 
   7   7   2      280.53      312.79     11.08 o 
   8   7   2      530.00      541.65     17.49 o 
   9   7   2       17.07        8.64      2.70 o 
  10   7   2       62.34       40.45     13.03 o 
   0   8   2        0.61        5.14      3.65 o 
   1   8   2       61.27       61.86      3.57 o 
   2   8   2      257.12      268.62      7.60 o 
   3   8   2      380.30      366.48      9.71 o 
   4   8   2      161.09      157.29      5.72 o 
   5   8   2      449.27      440.93     11.83 o 
   6   8   2       71.46       79.87      5.89 o 
   7   8   2        3.66        0.45      2.43 o 
   8   8   2       35.99       44.90      6.56 o 
   9   8   2        7.19        5.32      3.00 o 
  10   8   2       20.73        7.23      3.05 o 
   1   9   2       60.18       74.02      5.05 o 
   2   9   2       63.04       67.88      6.74 o 
   3   9   2      426.15      412.49     12.93 o 
   4   9   2      106.18       92.10      6.41 o 
   5   9   2        5.41        5.34      2.51 o 
   6   9   2       10.96        4.59      2.73 o 
   7   9   2      171.81      163.77      9.46 o 
   8   9   2       98.04      119.35     10.63 o 
   9   9   2       28.99       21.40      5.53 o 
   0  10   2      260.80      291.94     15.18 o 
   1  10   2       18.33       19.13      3.34 o 
   2  10   2       30.46       32.58      4.06 o 
   3  10   2       67.74       56.36      5.03 o 
   4  10   2      222.97      219.83      9.73 o 
   5  10   2        1.52        1.71      2.62 o 
   6  10   2       10.40        9.85      2.86 o 
   7  10   2       75.06       81.60      8.38 o 
   8  10   2       69.47       64.67      7.08 o 
   1  11   2       92.86       90.94      6.43 o 
   2  11   2        0.05        0.34      2.04 o 
   3  11   2      150.45      156.97     11.62 o 
   4  11   2        0.27        3.72      2.88 o 
   5  11   2       21.25       20.47      4.46 o 
   6  11   2        0.01       -0.55      2.10 o 
   7  11   2        1.03        3.91      2.98 o 
   0  12   2       30.88       25.03     10.65 o 
   1  12   2      186.82      206.15     13.99 o 
   2  12   2        4.47        2.03      3.09 o 
   3  12   2        0.77       -0.79      2.61 o 
   4  12   2        1.76        2.14      3.77 o 
   5  12   2       74.00       69.93      6.42 o 
   6  12   2        8.37        8.97      4.38 o 
   1  13   2       21.95       14.85      4.12 o 
   2  13   2       29.61       30.92      6.07 o 
   3  13   2        0.41        2.67      3.35 o 
   4  13   2        3.04        2.32      2.84 o 
   5  13   2        9.21        9.23      4.65 o 
   0  14   2       99.02       86.26     17.25 o 
   1  14   2       22.55       23.76      6.20 o 
   2  14   2       83.66       74.52      7.35 o 
   1   1   3      426.16      357.06      5.99 o 
   2   1   3     7040.50     7081.69    143.81 o 
   3   1   3      372.85      363.38      4.62 o 
   4   1   3       54.88       41.26      1.39 o 
   5   1   3        0.68        1.45      0.67 o 
   6   1   3      407.74      373.61      5.78 o 
   7   1   3      136.83      131.14      5.14 o 
   8   1   3       73.39       70.34      3.26 o 
   9   1   3       23.92       22.55      3.11 o 
  10   1   3      118.48      112.59      5.36 o 
  11   1   3        6.37       -1.09      2.98 o 
  12   1   3        8.83        4.70      2.29 o 
   0   2   3    59335.91    65588.98   4519.45 o 
   1   2   3    10773.55    11686.46    283.56 o 
   2   2   3     2349.18     2265.43     34.02 o 
   3   2   3       31.45       49.56      1.61 o 
   4   2   3     1299.74     1169.84     15.77 o 
   5   2   3     1788.28     1891.85     26.78 o 
   6   2   3      113.80       94.54      2.43 o 
   7   2   3       18.32       24.07      1.70 o 
   8   2   3      321.81      330.78      6.51 o 
   9   2   3      101.94       81.83      3.69 o 
  10   2   3        1.77        3.44      2.48 o 
  11   2   3        6.01        5.96      2.64 o 
   1   3   3     3912.50     3693.58     64.34 o 
   2   3   3    10726.18    10987.75    259.62 o 
   3   3   3     3864.32     4067.07     76.11 o 
   4   3   3      389.72      400.17      8.37 o 
   5   3   3      508.35      619.29     12.09 o 
   6   3   3      119.63       89.71      2.88 o 
   7   3   3      693.87      682.52     12.61 o 
   8   3   3        0.16        0.56      1.17 o 
   9   3   3        2.74        3.96      1.50 o 
  10   3   3       36.72       32.14      3.57 o 
  11   3   3        4.62        2.34      1.74 o 
   0   4   3      498.76      485.24     12.39 o 
   1   4   3      165.54      174.71      3.49 o 
   2   4   3       70.95       69.15      2.83 o 
   3   4   3       66.88       62.03      7.73 o 
   4   4   3       24.74       14.34      1.66 o 
   5   4   3      285.78      287.37     11.54 o 
   6   4   3       28.99       39.45      2.75 o 
   7   4   3      172.45      159.03      4.79 o 
   8   4   3       16.05       20.24      2.19 o 
   9   4   3      145.95      133.40      4.51 o 
  10   4   3       28.72       30.31      3.17 o 
  11   4   3       28.86       20.31      4.44 o 
   1   5   3      701.49      677.27     11.87 o 
   2   5   3      545.58      535.83     14.64 o 
   3   5   3     3009.78     3102.90     56.66 o 
   4   5   3        3.46        1.54      1.85 o 
   5   5   3      130.81      110.88      4.87 o 
   6   5   3       30.90       40.86      3.35 o 
   7   5   3       33.21       38.20      5.81 o 
   8   5   3      115.23      120.57      4.65 o 
   9   5   3       78.94       82.62      3.81 o 
  10   5   3       18.40       13.87      2.49 o 
  11   5   3       34.62       21.57      5.87 o 
   0   6   3      833.44      740.25     18.99 o 
   1   6   3      972.76      987.96     17.11 o 
   2   6   3      221.02      227.23      5.03 o 
   3   6   3       53.69       43.07      2.99 o 
   4   6   3      129.55      111.95      8.69 o 
   5   6   3      349.61      336.89      9.13 o 
   6   6   3      134.91      137.28      6.67 o 
   7   6   3      239.14      222.45      9.33 o 
   8   6   3       14.12       15.21      2.73 o 
   9   6   3       55.31       48.26      2.99 o 
  10   6   3        0.39        1.64      2.20 o 
   1   7   3      266.00      290.49      6.81 o 
   2   7   3        6.24        4.25      1.81 o 
   3   7   3        0.06        1.92      1.75 o 
   4   7   3      141.40      136.47      5.82 o 
   5   7   3      111.41      124.55     11.58 o 
   6   7   3      225.58      233.39     14.53 o 
   7   7   3        4.43        5.75      3.81 o 
   8   7   3       16.58       13.88      3.32 o 
   9   7   3       12.27        6.13      2.14 o 
  10   7   3        6.78        2.09      2.63 o 
   0   8   3      182.96      155.18      7.57 o 
   1   8   3     1168.18     1231.22     23.98 o 
   2   8   3      129.47      132.12      5.83 o 
   3   8   3      243.80      219.00      6.82 o 
   4   8   3      113.42      124.00      5.82 o 
   5   8   3      122.56      129.43      6.90 o 
   6   8   3        4.11        3.72      2.29 o 
   7   8   3       12.55       15.89      4.03 o 
   8   8   3      133.96      149.82      8.29 o 
   9   8   3       47.97       31.39      6.73 o 
  10   8   3        3.07        4.30      3.17 o 
   1   9   3      478.01      491.11     12.90 o 
   2   9   3      736.98      749.07     20.60 o 
   3   9   3      201.70      199.60      7.93 o 
   4   9   3      298.05      317.88      9.91 o 
   5   9   3        0.46        1.36      2.05 o 
   6   9   3       12.95        8.42      2.77 o 
   7   9   3       65.14       70.21      7.30 o 
   8   9   3       13.64       13.18      3.69 o 
   9   9   3       17.09       15.01      4.07 o 
   0  10   3      363.55      363.82     17.48 o 
   1  10   3       43.06       41.53      5.04 o 
   2  10   3      191.97      193.97      8.40 o 
   3  10   3        1.59       -0.91      2.29 o 
   4  10   3      139.55      126.05      7.37 o 
   5  10   3        0.02       -1.74      2.28 o 
   6  10   3       36.37       45.55      5.10 o 
   7  10   3        2.20        2.16      2.46 o 
   8  10   3       63.61       74.30      6.77 o 
   1  11   3       29.40       30.36      4.93 o 
   2  11   3      384.82      373.01     13.03 o 
   3  11   3       99.80      105.38      6.67 o 
   4  11   3       31.48       24.40      4.71 o 
   5  11   3        8.47        9.01      3.37 o 
   6  11   3       20.86       27.67      4.33 o 
   7  11   3        1.38        6.53      3.09 o 
   0  12   3      985.71     1070.59     41.10 o 
   1  12   3       65.38       58.71      6.56 o 
   2  12   3      187.35      195.42     11.15 o 
   3  12   3        0.07        0.93      2.62 o 
   4  12   3      130.89      135.80      8.04 o 
   5  12   3        3.45        8.79      4.42 o 
   6  12   3       31.51       33.87      4.79 o 
   1  13   3        7.71        7.26      4.20 o 
   2  13   3       34.00       40.61      6.20 o 
   3  13   3       23.90       19.09      4.99 o 
   4  13   3        3.49        4.30      3.71 o 
   5  13   3        2.02       -0.65      2.57 o 
   0  14   3       48.20       35.50      9.58 o 
   1  14   3       54.42       40.30      6.90 o 
   2  14   3        7.37        6.33      3.84 o 
   0   0   4     3438.74     3045.83    158.13 o 
   1   0   4     1539.52     1410.38     27.70 o 
   2   0   4       42.29       37.22      1.58 o 
   3   0   4     1274.27     1178.29     17.99 o 
   4   0   4     4503.61     4442.12     97.26 o 
   5   0   4     5361.24     5496.19    142.73 o 
   6   0   4      276.93      299.88     11.70 o 
   7   0   4      280.21      250.05     11.98 o 
   8   0   4        0.01        0.83      2.10 o 
   9   0   4      475.15      434.28     19.29 o 
  10   0   4       45.20       37.77      5.62 o 
  11   0   4        7.31        1.19      2.39 o 
  12   0   4       42.34       43.56     14.64 o 
   1   1   4      960.57      936.06      9.30 o 
   2   1   4      161.98      178.85      2.04 o 
   3   1   4      924.30      835.96     11.10 o 
   4   1   4      509.21      497.71      6.39 o 
   5   1   4        2.97        7.07      1.11 o 
   6   1   4        1.14        1.56      0.87 o 
   7   1   4       34.68       27.27      2.34 o 
   8   1   4      212.44      197.15      6.31 o 
   9   1   4       23.64       24.28      2.89 o 
  10   1   4        0.06        0.42      1.87 o 
  11   1   4        1.85        1.22      2.16 o 
   0   2   4     4862.16     4447.33    287.04 o 
   1   2   4     4263.42     4193.63     69.00 o 
   2   2   4     6080.42     6022.48    119.70 o 
   3   2   4      196.17      194.97      3.80 o 
   4   2   4     1506.24     1587.93     21.76 o 
   5   2   4     1372.04     1490.16     20.29 o 
   6   2   4       68.79       53.56      1.91 o 
   7   2   4       53.62       60.53      2.51 o 
   8   2   4        1.35        3.50      1.25 o 
   9   2   4      157.76      155.65      5.79 o 
  10   2   4       51.20       58.43      7.29 o 
  11   2   4       20.33       12.15      3.55 o 
   1   3   4     3909.54     3703.72     60.09 o 
   2   3   4      129.07      104.85      2.81 o 
   3   3   4      679.49      637.57     19.79 o 
   4   3   4      624.10      612.95     10.66 o 
   5   3   4     1299.11     1308.48     22.33 o 
   6   3   4      326.79      307.35      6.12 o 
   7   3   4      811.57      836.47     13.58 o 
   8   3   4      237.31      209.17      5.43 o 
   9   3   4       11.25       13.29      1.76 o 
  10   3   4        1.80        0.93      1.66 o 
  11   3   4        2.61        2.90      2.70 o 
   0   4   4        8.38        5.06      1.57 o 
   1   4   4     1397.53     1448.83     21.39 o 
   2   4   4     1126.91     1121.69     16.15 o 
   3   4   4     1898.24     1862.53     29.92 o 
   4   4   4       95.32       84.69      3.73 o 
   5   4   4      682.06      668.14     12.36 o 
   6   4   4      214.17      206.87      5.52 o 
   7   4   4      110.18      115.75      4.53 o 
   8   4   4       94.61       89.64      3.92 o 
   9   4   4       34.03       24.56      2.20 o 
  10   4   4      150.85      147.78      6.31 o 
  11   4   4       11.40       10.79      3.10 o 
   1   5   4       50.07       48.04      2.18 o 
   2   5   4     3074.85     3226.99     57.74 o 
   3   5   4       56.86       56.07      3.12 o 
   4   5   4      797.39      779.99     13.45 o 
   5   5   4      574.11      561.62     12.73 o 
   6   5   4       44.35       30.67      3.59 o 
   7   5   4     1762.25     1839.35     34.34 o 
   8   5   4       34.88       39.04      2.77 o 
   9   5   4       45.22       30.80      2.82 o 
  10   5   4        6.37        5.79      2.36 o 
  11   5   4       18.66        8.77      3.20 o 
   0   6   4        0.08        1.97      3.00 o 
   1   6   4     3737.54     3961.77     95.31 o 
   2   6   4      207.70      214.08      5.66 o 
   3   6   4      572.78      465.78      9.74 o 
   4   6   4       49.55       49.17      3.56 o 
   5   6   4       50.18       61.45      3.57 o 
   6   6   4        4.80        3.69      2.73 o 
   7   6   4      427.58      434.50     12.63 o 
   8   6   4        1.78        2.00      1.53 o 
   9   6   4       29.59       24.01      2.88 o 
  10   6   4        4.55        2.47      2.44 o 
   1   7   4       70.98       56.83      3.22 o 
   2   7   4       22.88       32.32      6.48 o 
   3   7   4        2.86        0.73      1.87 o 
   4   7   4      546.20      536.60     12.34 o 
   5   7   4     1316.66     1267.07     25.18 o 
   6   7   4      490.55      505.72     14.40 o 
   7   7   4        0.10       -0.16      1.64 o 
   8   7   4       34.51       29.56      4.03 o 
   9   7   4      131.33      162.47      6.18 o 
  10   7   4       38.04       23.63      6.91 o 
   0   8   4        1.68       -0.08      1.80 o 
   1   8   4       34.09       36.59      5.72 o 
   2   8   4       46.03       50.71      3.67 o 
   3   8   4       49.92       41.50      4.00 o 
   4   8   4       30.08       37.89      4.00 o 
   5   8   4        5.49        4.13      2.08 o 
   6   8   4       26.49       24.69      4.35 o 
   7   8   4      172.44      179.82      8.10 o 
   8   8   4       78.19       79.91      6.69 o 
   9   8   4       38.84       30.41      5.87 o 
   1   9   4      796.23      787.29     19.65 o 
   2   9   4      634.55      643.96     15.63 o 
   3   9   4      166.53      163.61      7.98 o 
   4   9   4      143.95      148.11      7.59 o 
   5   9   4      189.53      175.94      8.68 o 
   6   9   4       92.31       95.36      7.00 o 
   7   9   4      411.49      432.70     17.37 o 
   8   9   4       28.01       31.03      5.17 o 
   9   9   4        0.45       -1.27      2.37 o 
   0  10   4       12.28        7.67      3.88 o 
   1  10   4       96.03       86.95      5.55 o 
   2  10   4        4.16        3.03      2.45 o 
   3  10   4      438.02      392.99     11.16 o 
   4  10   4       50.35       47.27      4.93 o 
   5  10   4      117.90      136.69      7.92 o 
   6  10   4        6.94       10.35      3.07 o 
   7  10   4       15.70       16.95      4.22 o 
   8  10   4        3.19        9.25      3.76 o 
   1  11   4      132.89      129.65      8.37 o 
   2  11   4       48.95       53.66      5.13 o 
   3  11   4        2.44        7.14      3.06 o 
   4  11   4       15.49       15.17      3.54 o 
   5  11   4       23.61       21.40      4.35 o 
   6  11   4        6.72        7.10      3.37 o 
   7  11   4       81.00       90.38      6.59 o 
   0  12   4      227.64      198.17     14.93 o 
   1  12   4      236.42      230.77     11.50 o 
   2  12   4        1.06       -3.37      3.37 o 
   3  12   4        0.34        2.37      2.73 o 
   4  12   4       33.08       27.72      5.08 o 
   5  12   4       22.71       19.44      4.93 o 
   6  12   4        3.68        2.83      2.74 o 
   1  13   4       11.29       15.24      5.30 o 
   2  13   4       18.51       18.65      4.68 o 
   3  13   4       50.29       52.20      6.59 o 
   4  13   4        0.00        5.48      3.93 o 
   0  14   4       76.07       63.93      9.74 o 
   1  14   4        2.76        8.58      4.08 o 
   2  14   4        8.19        5.14      4.36 o 
   1   1   5       69.60       61.93      0.99 o 
   2   1   5     4008.38     3917.60     74.38 o 
   3   1   5      227.22      206.44      3.73 o 
   4   1   5      427.37      409.73      5.72 o 
   5   1   5      148.99      146.31      3.21 o 
   6   1   5      400.83      357.41      6.05 o 
   7   1   5        5.82        5.11      1.37 o 
   8   1   5       76.91       86.15      4.83 o 
   9   1   5        0.13       -0.23      1.70 o 
  10   1   5        9.57        7.57      2.55 o 
  11   1   5        8.03        3.82      2.24 o 
   0   2   5     4674.95     4434.46    111.93 o 
   1   2   5       45.68       45.70      1.29 o 
   2   2   5      282.79      270.50      4.08 o 
   3   2   5      617.69      615.32      7.99 o 
   4   2   5     2927.92     2738.52     40.59 o 
   5   2   5      177.83      191.63      3.40 o 
   6   2   5      794.34      833.13     12.32 o 
   7   2   5       50.82       44.37      1.88 o 
   8   2   5      148.60      165.10      5.46 o 
   9   2   5       89.31       93.24      5.32 o 
  10   2   5        5.47        1.93      2.37 o 
  11   2   5       21.68       13.80      4.04 o 
   1   3   5      783.98      840.80     12.02 o 
   2   3   5     1075.08      922.02     13.23 o 
   3   3   5     1083.22     1189.20     30.02 o 
   4   3   5      523.51      605.50     10.48 o 
   5   3   5        3.76        3.44      0.91 o 
   6   3   5       58.23       61.87      2.33 o 
   7   3   5        0.57        1.95      0.90 o 
   8   3   5      211.59      194.15      6.04 o 
   9   3   5        6.92        6.31      1.75 o 
  10   3   5        3.69        4.35      2.26 o 
  11   3   5        4.61        3.21      2.74 o 
   0   4   5     1058.70     1122.04     34.77 o 
   1   4   5      174.37      180.91      3.84 o 
   2   4   5      505.42      536.17     27.28 o 
   3   4   5      171.87      181.44      4.79 o 
   4   4   5     1111.54     1183.43     20.78 o 
   5   4   5       72.06       81.71      6.44 o 
   6   4   5      566.84      603.62     11.14 o 
   7   4   5        0.90        1.33      1.14 o 
   8   4   5      312.21      307.74      7.14 o 
   9   4   5       24.69       16.85      1.79 o 
  10   4   5       18.87       11.34      2.60 o 
  11   4   5       11.48        3.90      2.74 o 
   1   5   5      173.90      156.26      3.97 o 
   2   5   5    10956.35    11681.09    297.85 o 
   3   5   5       26.84       25.66      2.00 o 
   4   5   5      210.81      270.80      7.59 o 
   5   5   5        5.04        8.72      1.97 o 
   6   5   5     1822.84     2015.36     41.47 o 
   7   5   5       19.44       27.06      3.17 o 
   8   5   5      522.69      517.71     12.03 o 
   9   5   5       13.12       14.08      1.94 o 
  10   5   5      126.71      139.61      6.21 o 
  11   5   5        1.92        0.67      1.78 o 
   0   6   5    11634.84    12079.26    480.80 o 
   1   6   5        9.07        3.86      3.79 o 
   2   6   5       13.73       16.53      2.08 o 
   3   6   5      154.18      144.20      4.51 o 
   4   6   5     2316.55     2237.01     41.16 o 
   5   6   5       86.50      101.78      4.77 o 
   6   6   5      870.55      903.79     19.66 o 
   7   6   5        0.89        1.51      2.16 o 
   8   6   5      224.79      243.08      7.51 o 
   9   6   5        1.46        0.92      1.70 o 
  10   6   5       34.22       23.81      3.99 o 
   1   7   5      173.26      180.98      6.03 o 
   2   7   5      482.97      426.06      9.94 o 
   3   7   5      148.70      162.93     11.31 o 
   4   7   5       30.20       20.84      2.93 o 
   5   7   5      171.15      191.36     11.81 o 
   6   7   5       15.80       15.45      2.84 o 
   7   7   5        3.70        4.19      2.57 o 
   8   7   5      111.34      108.71      5.32 o 
   9   7   5        0.55        2.11      1.99 o 
  10   7   5        4.80        2.84      2.38 o 
   0   8   5      765.42      790.06     24.48 o 
   1   8   5        0.63        1.64      1.72 o 
   2   8   5       55.96       74.39      4.70 o 
   3   8   5      133.35      136.39      6.23 o 
   4   8   5     1516.83     1626.51     34.20 o 
   5   8   5       39.08       43.26      4.37 o 
   6   8   5       18.64       25.72      3.37 o 
   7   8   5       29.87       35.92      4.95 o 
   8   8   5       60.74       65.34      5.15 o 
   9   8   5       24.98       15.28      4.38 o 
   1   9   5       70.91       65.61      4.66 o 
   2   9   5      750.05      738.23     17.75 o 
   3   9   5      440.52      407.90     11.72 o 
   4   9   5        8.95       10.39      2.86 o 
   5   9   5       64.02       64.29      5.05 o 
   6   9   5      768.37      789.13     23.61 o 
   7   9   5       23.84       12.07      3.96 o 
   8   9   5       46.85       43.83      5.86 o 
   9   9   5        0.15        3.38      3.38 o 
   0  10   5        2.14        0.82      2.55 o 
   1  10   5      266.87      284.91     10.08 o 
   2  10   5        0.04       -1.00      1.90 o 
   3  10   5       32.82       34.16      4.53 o 
   4  10   5      287.20      286.07     11.18 o 
   5  10   5       24.24       29.57      5.13 o 
   6  10   5       30.18       30.81      5.44 o 
   7  10   5       88.44      100.07      6.42 o 
   8  10   5       40.86       43.09      8.14 o 
   1  11   5       56.12       54.31      6.87 o 
   2  11   5        0.82       -0.19      2.27 o 
   3  11   5       69.11       77.15      5.98 o 
   4  11   5       86.35       74.83      5.57 o 
   5  11   5       27.56       17.83      5.38 o 
   6  11   5       13.74       11.65      3.97 o 
   7  11   5        0.08        1.50      2.93 o 
   0  12   5       19.98       17.40      7.11 o 
   1  12   5      221.34      211.48     10.60 o 
   2  12   5       87.05       78.48      6.11 o 
   3  12   5       40.70       36.04      5.44 o 
   4  12   5       19.34       18.43      4.57 o 
   5  12   5        2.74        4.07      3.15 o 
   6  12   5       20.73       15.85      4.76 o 
   1  13   5        3.96        2.38      3.29 o 
   2  13   5        1.43        2.85      3.50 o 
   3  13   5        2.20        3.97      3.20 o 
   4  13   5        0.46       -1.57      3.17 o 
   0  14   5        0.07        4.87      4.89 o 
   1  14   5       14.46       13.71      4.81 o 
   2  14   5        3.98        1.51      3.25 o 
   0   0   6     7623.16     6168.78   1059.67 o 
   1   0   6      492.55      488.67      7.27 o 
   2   0   6      746.46      721.09     14.65 o 
   3   0   6        1.23        1.11      0.65 o 
   4   0   6       32.86       33.85      4.89 o 
   5   0   6      334.86      287.39      7.34 o 
   6   0   6      122.82      138.79      8.13 o 
   7   0   6        3.11        5.80      2.92 o 
   8   0   6        0.79        3.89      2.05 o 
   9   0   6        0.06        0.62      2.43 o 
  10   0   6       88.90       82.60     11.70 o 
  11   0   6       78.31       74.82     12.47 o 
   1   1   6      940.88      860.93      9.54 o 
   2   1   6       81.21       54.65      1.08 o 
   3   1   6      940.76      889.13     11.44 o 
   4   1   6      219.62      237.08      3.58 o 
   5   1   6        3.54        0.38      0.61 o 
   6   1   6        1.20        0.56      0.92 o 
   7   1   6     1676.35     1727.57     32.20 o 
   8   1   6      102.74       93.80      4.81 o 
   9   1   6        0.93       -1.53      1.53 o 
  10   1   6       33.02       25.67      4.73 o 
  11   1   6        0.03        1.12      1.61 o 
   0   2   6        0.53        0.84      0.63 o 
   1   2   6     9529.95     9809.86    215.09 o 
   2   2   6      846.85      796.95     11.10 o 
   3   2   6      302.49      315.97      4.16 o 
   4   2   6       88.71       98.51      3.06 o 
   5   2   6      174.18      175.56      3.15 o 
   6   2   6       17.13       11.77      1.31 o 
   7   2   6      367.62      349.26      7.23 o 
   8   2   6      265.63      293.51      7.17 o 
   9   2   6      114.52      111.71      5.20 o 
  10   2   6       73.43       64.98     10.34 o 
  11   2   6        5.07        2.69      2.02 o 
   1   3   6       66.90       43.66      1.51 o 
   2   3   6      771.96      723.83     11.24 o 
   3   3   6      185.85      180.93      8.86 o 
   4   3   6      124.32      150.24      4.19 o 
   5   3   6      337.12      339.47      5.18 o 
   6   3   6        0.31        1.05      0.70 o 
   7   3   6      239.97      263.32      6.45 o 
   8   3   6       56.45       60.76      3.15 o 
   9   3   6      306.42      329.89     11.56 o 
  10   3   6        1.12       -0.33      1.24 o 
  11   3   6       42.03       26.47      8.82 o 
   0   4   6       68.35       60.75      9.77 o 
   1   4   6     8798.99     9357.00    211.48 o 
   2   4   6       44.23       56.08      2.78 o 
   3   4   6      274.96      361.26      7.00 o 
   4   4   6      336.23      327.16      7.84 o 
   5   4   6      614.49      608.06     15.00 o 
   6   4   6      151.40      156.93      4.62 o 
   7   4   6      119.07      109.83      3.57 o 
   8   4   6       77.57       89.23      4.72 o 
   9   4   6       71.72       65.82      4.86 o 
  10   4   6        0.16        0.39      1.48 o 
  11   4   6        6.04        2.96      2.96 o 
   1   5   6      716.98      799.43     13.06 o 
   2   5   6      395.85      358.00     13.65 o 
   3   5   6      124.26      138.69      4.48 o 
   4   5   6        2.52        4.65      1.36 o 
   5   5   6     1464.47     1541.22     30.78 o 
   6   5   6      137.16      171.12     14.72 o 
   7   5   6      510.06      568.61     11.21 o 
   8   5   6        1.99        4.72      1.56 o 
   9   5   6        9.87        7.30      2.14 o 
  10   5   6       24.07       23.94      4.14 o 
  11   5   6       21.83       11.71      5.07 o 
   0   6   6      350.93      343.11     12.79 o 
   1   6   6      405.45      442.85      7.78 o 
   2   6   6      221.04      229.57      7.99 o 
   3   6   6      714.81      668.28     11.47 o 
   4   6   6       83.13      111.30     11.02 o 
   5   6   6        0.56        0.72      2.02 o 
   6   6   6       28.81       40.90      7.76 o 
   7   6   6       60.59       64.39      4.12 o 
   8   6   6        8.07        9.37      2.28 o 
   9   6   6       22.71       17.77      2.91 o 
  10   6   6        6.81        8.04      3.40 o 
   1   7   6     2244.71     2318.69     45.43 o 
   2   7   6      272.26      273.33      7.96 o 
   3   7   6     3072.58     3203.88     64.02 o 
   4   7   6       16.28       17.07      2.50 o 
   5   7   6        5.49        8.69      2.55 o 
   6   7   6       52.04       55.99      4.71 o 
   7   7   6       13.65       19.49      3.23 o 
   8   7   6        1.15        0.80      1.54 o 
   9   7   6        1.27        1.33      2.49 o 
  10   7   6        0.53        0.91      2.48 o 
   0   8   6       92.63       79.79      7.54 o 
   1   8   6        8.74       11.25      2.39 o 
   2   8   6       52.15       65.77      5.97 o 
   3   8   6        0.28        0.99      1.41 o 
   4   8   6       22.51       21.05      3.24 o 
   5   8   6        0.24       -1.46      2.05 o 
   6   8   6        5.94        8.90      3.06 o 
   7   8   6        0.11        1.51      2.02 o 
   8   8   6        4.57        6.65      3.65 o 
   9   8   6       30.96       24.71      5.03 o 
   1   9   6      203.58      183.91      7.93 o 
   2   9   6      223.47      236.82      8.40 o 
   3   9   6      154.78      148.37      6.22 o 
   4   9   6        1.67        2.31      2.13 o 
   5   9   6      158.86      164.92      7.94 o 
   6   9   6      166.01      152.91      7.61 o 
   7   9   6      126.91      121.50      7.31 o 
   8   9   6        1.03        1.34      2.88 o 
   9   9   6       51.20       31.95      5.20 o 
   0  10   6        0.92        9.41      9.16 o 
   1  10   6     1230.81     1258.27     36.42 o 
   2  10   6        0.58       -0.46      2.03 o 
   3  10   6        9.07        3.53      2.88 o 
   4  10   6      185.20      182.86      7.74 o 
   5  10   6       18.84       22.91      4.13 o 
   6  10   6       41.92       38.05      5.28 o 
   7  10   6       23.31       23.51      4.76 o 
   8  10   6       15.20       14.61      4.32 o 
   1  11   6       76.88       73.88      5.99 o 
   2  11   6       18.08       12.22      3.47 o 
   3  11   6       13.81       15.06      4.48 o 
   4  11   6       17.02       12.67      3.77 o 
   5  11   6       10.00       12.48      3.47 o 
   6  11   6        0.36        1.28      3.27 o 
   7  11   6        6.49        4.71      2.96 o 
   0  12   6      126.02      111.26     12.53 o 
   1  12   6      183.41      159.95     10.41 o 
   2  12   6       12.44       10.37      3.65 o 
   3  12   6       58.12       49.57      6.26 o 
   4  12   6       33.40       23.66      4.87 o 
   5  12   6        1.21        1.84      2.90 o 
   6  12   6       24.97       21.53      5.68 o 
   1  13   6       11.79        9.30      3.72 o 
   2  13   6       24.86       18.80      4.59 o 
   3  13   6       23.70       23.94      4.72 o 
   4  13   6        1.40        2.28      3.10 o 
   0  14   6       17.62       14.53     10.11 o 
   1  14   6       43.57       39.98      6.04 o 
   1   1   7     2924.86     2690.74     39.75 o 
   2   1   7     7600.52     7944.50    152.44 o 
   3   1   7      847.73      731.35      9.07 o 
   4   1   7      112.06      101.54      2.19 o 
   5   1   7      467.09      448.35      6.86 o 
   6   1   7     1084.79     1072.41     16.24 o 
   7   1   7      332.59      341.16      9.89 o 
   8   1   7       75.52       59.86      4.56 o 
   9   1   7       42.34       41.10      4.17 o 
  10   1   7       27.30       25.60      3.57 o 
  11   1   7       14.71        3.97      2.01 o 
   0   2   7    18864.18    21167.10    843.11 o 
   1   2   7     1061.57      953.51     14.32 o 
   2   2   7       68.76       74.71      2.27 o 
   3   2   7     3726.96     3847.17     60.08 o 
   4   2   7     4448.57     4516.16     85.50 o 
   5   2   7     1203.95     1254.80     17.64 o 
   6   2   7       79.34       72.13      2.26 o 
   7   2   7      446.47      480.49      9.47 o 
   8   2   7       67.72       65.03      3.38 o 
   9   2   7      554.67      561.97     20.92 o 
  10   2   7       19.99       14.70      3.51 o 
  11   2   7        3.18        1.00      2.09 o 
   1   3   7     2477.90     2477.70     36.87 o 
   2   3   7     5175.40     5294.83     99.64 o 
   3   3   7      269.29      253.38      4.07 o 
   4   3   7       38.79       33.70      1.32 o 
   5   3   7      350.56      350.13      6.71 o 
   6   3   7       31.32       30.40      1.98 o 
   7   3   7     1193.32     1184.34     21.05 o 
   8   3   7       17.22       18.83      1.91 o 
   9   3   7        1.00        1.14      1.31 o 
  10   3   7        0.80        0.49      1.47 o 
  11   3   7       32.27       19.53      3.56 o 
   0   4   7      408.99      391.84     13.45 o 
   1   4   7      193.16      263.66      4.36 o 
   2   4   7        1.05        1.11      0.77 o 
   3   4   7       38.62       44.12      3.34 o 
   4   4   7        3.68       17.29      1.78 o 
   5   4   7      144.38      158.12     13.97 o 
   6   4   7        1.41        1.25      0.84 o 
   7   4   7      649.23      658.77     15.64 o 
   8   4   7        0.75        0.99      1.31 o 
   9   4   7        0.63        1.58      1.53 o 
  10   4   7       30.29       26.86      2.89 o 
  11   4   7        0.21        1.47      1.89 o 
   1   5   7       30.61       26.79      1.62 o 
   2   5   7       39.48       62.98      2.66 o 
   3   5   7      125.41      128.81      3.32 o 
   4   5   7        0.80        3.45      2.07 o 
   5   5   7     1751.08     1775.77     38.38 o 
   6   5   7       13.73        7.55      2.55 o 
   7   5   7       47.86       58.66      3.05 o 
   8   5   7       44.71       40.67      3.42 o 
   9   5   7       60.04       79.91      4.32 o 
  10   5   7        0.99       -0.31      1.82 o 
   0   6   7      861.61     1003.77     23.74 o 
   1   6   7      835.73      843.21     16.38 o 
   2   6   7      360.24      403.12     17.85 o 
   3   6   7      203.76      189.52      5.70 o 
   4   6   7       52.61       60.42      3.48 o 
   5   6   7      603.07      608.80     14.37 o 
   6   6   7       56.71       57.11      3.96 o 
   7   6   7      188.01      197.03      8.34 o 
   8   6   7       10.77        6.79      1.87 o 
   9   6   7       41.33       43.01      4.25 o 
  10   6   7       20.50       15.46      3.32 o 
   1   7   7      185.11      169.54      5.37 o 
   2   7   7      530.25      553.00     13.68 o 
   3   7   7        5.98        8.22      2.16 o 
   4   7   7      263.22      280.96      7.06 o 
   5   7   7       83.74       78.36      4.38 o 
   6   7   7        0.62        1.43      1.74 o 
   7   7   7        9.45        8.23      2.74 o 
   8   7   7        7.77        6.59      1.99 o 
   9   7   7       14.34       11.47      2.87 o 
  10   7   7        0.27        0.08      1.85 o 
   0   8   7        0.20        0.72      2.06 o 
   1   8   7      987.40     1008.35     20.92 o 
   2   8   7        0.35        3.11      2.29 o 
   3   8   7       82.57       75.99      4.65 o 
   4   8   7       35.88       37.44      4.21 o 
   5   8   7        3.86        7.93      3.35 o 
   6   8   7        4.45        7.16      2.32 o 
   7   8   7        8.01        8.23      3.66 o 
   8   8   7        0.07       -0.03      2.07 o 
   9   8   7        4.60        2.70      3.04 o 
   1   9   7      395.18      385.59     10.62 o 
   2   9   7       72.13       72.59      5.30 o 
   3   9   7       50.61       58.28      4.03 o 
   4   9   7      113.35      109.90      5.58 o 
   5   9   7      149.48      134.72      6.83 o 
   6   9   7       75.62       77.74      7.29 o 
   7   9   7      156.28      158.03      7.32 o 
   8   9   7        8.92        3.72      3.00 o 
   9   9   7       28.42       32.12      7.72 o 
   0  10   7      435.29      411.94     18.39 o 
   1  10   7       31.05       33.88      4.07 o 
   2  10   7       75.82       82.00      4.96 o 
   3  10   7       55.82       53.21      4.39 o 
   4  10   7        0.27       -2.26      2.82 o 
   5  10   7        0.14       -1.20      1.92 o 
   6  10   7        1.96        2.47      2.88 o 
   7  10   7       43.28       39.15      4.60 o 
   8  10   7        0.37        1.57      2.98 o 
   1  11   7        5.59        3.65      2.39 o 
   2  11   7      103.66      107.40      6.48 o 
   3  11   7        2.36        4.28      3.00 o 
   4  11   7        4.84        9.37      3.50 o 
   5  11   7       48.39       46.33      5.28 o 
   6  11   7       96.05       90.82      7.96 o 
   7  11   7        0.68        2.39      3.22 o 
   0  12   7       47.50       50.24     10.18 o 
   1  12   7        9.29        9.89      4.29 o 
   2  12   7       37.74       34.21      5.35 o 
   3  12   7       94.92       91.52      6.83 o 
   4  12   7      219.12      220.10     11.98 o 
   5  12   7       20.23       28.72      4.58 o 
   6  12   7        7.70        4.70      4.76 o 
   1  13   7       21.41       12.08      3.71 o 
   2  13   7       44.06       52.66      5.78 o 
   3  13   7       22.99       22.41      5.20 o 
   4  13   7        5.82        4.24      3.12 o 
   0   0   8    10789.38    10750.02    992.92 o 
   1   0   8      158.82      176.28      5.34 o 
   2   0   8      329.28      311.90      7.24 o 
   3   0   8     1933.41     2032.25     42.24 o 
   4   0   8     2267.51     2101.83     53.96 o 
   5   0   8     1104.14     1011.55     32.02 o 
   6   0   8      289.90      318.33      9.02 o 
   7   0   8     1017.97     1038.89     28.70 o 
   8   0   8      237.71      240.38     14.09 o 
   9   0   8     1613.49     1653.37    106.54 o 
  10   0   8        0.56       -2.39      3.01 o 
  11   0   8       64.27       48.20     12.57 o 
   1   1   8     1569.69     1521.39     19.93 o 
   2   1   8     1093.12      937.39     13.17 o 
   3   1   8      428.29      427.60      4.93 o 
   4   1   8       18.30       15.84      0.94 o 
   5   1   8        3.83        5.52      0.87 o 
   6   1   8        2.74        2.00      1.10 o 
   7   1   8       25.35       23.91      1.89 o 
   8   1   8      186.95      191.31     13.63 o 
   9   1   8       86.39       91.10      6.17 o 
  10   1   8        2.65        2.39      2.09 o 
  11   1   8       49.06       27.11      4.94 o 
   0   2   8     1214.50     1109.31     23.46 o 
   1   2   8     3239.34     3284.67     49.54 o 
   2   2   8     1639.46     1597.56     20.37 o 
   3   2   8     1824.83     1895.69     24.36 o 
   4   2   8     1385.74     1315.41     20.32 o 
   5   2   8        7.40       17.70      1.23 o 
   6   2   8        8.76       11.35      1.39 o 
   7   2   8       84.24       85.80      5.17 o 
   8   2   8      159.90      170.95      5.73 o 
   9   2   8       42.55       31.58      3.91 o 
  10   2   8       11.48        4.48      2.05 o 
  11   2   8       15.75        8.50      2.36 o 
   1   3   8     2031.43     2138.28     31.56 o 
   2   3   8     5759.16     5902.61    109.45 o 
   3   3   8     1982.29     2110.99     29.69 o 
   4   3   8      214.18      227.92      3.66 o 
   5   3   8     1007.49      987.16     16.31 o 
   6   3   8     1531.54     1640.39     25.09 o 
   7   3   8     1938.82     1943.93     34.51 o 
   8   3   8       73.34       65.47      2.97 o 
   9   3   8       53.90       47.56      3.80 o 
  10   3   8       24.79       21.93      3.66 o 
  11   3   8       41.13       24.97      4.96 o 
   0   4   8     1976.43     2067.67     42.78 o 
   1   4   8       81.28       60.58      2.76 o 
   2   4   8        2.37        0.78      0.57 o 
   3   4   8        8.40        5.04      1.05 o 
   4   4   8      942.92      917.27     13.01 o 
   5   4   8      133.68      119.66      3.70 o 
   6   4   8       20.37       21.50      2.17 o 
   7   4   8       16.65       11.65      2.13 o 
   8   4   8       40.08       33.82      2.48 o 
   9   4   8        0.44       -0.25      1.24 o 
  10   4   8       81.03       81.23      9.98 o 
  11   4   8        0.70        1.67      3.00 o 
   1   5   8       35.96       36.16      2.45 o 
   2   5   8      224.30      257.36     12.12 o 
   3   5   8      224.80      211.62      4.95 o 
   4   5   8       95.88      100.51      4.56 o 
   5   5   8       28.49       38.53      4.63 o 
   6   5   8      151.98      152.46      7.34 o 
   7   5   8      326.98      319.70      6.96 o 
   8   5   8        6.58        6.18      1.66 o 
   9   5   8       39.01       32.70      3.54 o 
  10   5   8       24.75       13.06      2.80 o 
   0   6   8     2251.98     2285.96     55.95 o 
   1   6   8     1338.75     1378.29     22.25 o 
   2   6   8        3.42        4.81      1.52 o 
   3   6   8      178.10      170.10      5.73 o 
   4   6   8      724.20      737.27     14.37 o 
   5   6   8       90.77       87.50      3.53 o 
   6   6   8       51.76       48.70      2.99 o 
   7   6   8       26.89       23.72      3.31 o 
   8   6   8       88.26       87.15      4.63 o 
   9   6   8       47.21       37.92      5.40 o 
  10   6   8        0.74        2.28      2.34 o 
   1   7   8       98.16       99.55      4.07 o 
   2   7   8     1407.73     1418.38     29.03 o 
   3   7   8       18.94       21.82      2.79 o 
   4   7   8      119.07      118.45      6.34 o 
   5   7   8        2.34        2.83      2.19 o 
   6   7   8       22.67       34.11      3.43 o 
   7   7   8        0.67        0.59      2.05 o 
   8   7   8        5.19        7.30      2.31 o 
   9   7   8       25.62       21.97      3.33 o 
  10   7   8       15.36        7.94      2.70 o 
   0   8   8     1073.44     1055.80     28.02 o 
   1   8   8      834.42      808.35     18.64 o 
   2   8   8        2.85        5.90      2.28 o 
   3   8   8       14.91       17.52      2.78 o 
   4   8   8      134.85      134.20      5.69 o 
   5   8   8      171.51      172.11      6.75 o 
   6   8   8       62.94       59.98      4.78 o 
   7   8   8        0.06       -0.28      1.80 o 
   8   8   8       23.68       28.90      4.11 o 
   9   8   8      110.42      127.79      8.28 o 
   1   9   8       51.67       54.63      4.39 o 
   2   9   8        4.55        5.43      2.46 o 
   3   9   8       34.64       32.78      4.16 o 
   4   9   8        3.00        3.13      2.73 o 
   5   9   8      169.61      151.38      7.18 o 
   6   9   8       12.15       13.75      3.54 o 
   7   9   8        0.50        0.03      2.13 o 
   8   9   8        2.33        2.04      2.93 o 
   0  10   8        2.32        1.41      2.80 o 
   1  10   8       81.98       69.15      5.42 o 
   2  10   8       11.11       10.04      3.19 o 
   3  10   8       24.59       20.97      3.42 o 
   4  10   8      268.22      298.51     11.33 o 
   5  10   8        0.04       -0.78      1.97 o 
   6  10   8        0.09        0.26      2.56 o 
   7  10   8        1.11        2.30      2.43 o 
   8  10   8        1.60        4.63      3.04 o 
   1  11   8        6.39        7.90      3.40 o 
   2  11   8      130.58      137.44      6.84 o 
   3  11   8       90.85       95.24      5.90 o 
   4  11   8        0.02        1.66      3.10 o 
   5  11   8       82.11       78.60      5.97 o 
   6  11   8      147.64      154.48     11.22 o 
   7  11   8       41.07       29.36      4.75 o 
   0  12   8       11.95        8.34      4.55 o 
   1  12   8       80.36       71.19      6.27 o 
   2  12   8        1.71        2.60      3.06 o 
   3  12   8       24.53       21.95      5.04 o 
   4  12   8       46.12       50.26      5.32 o 
   5  12   8        2.81        5.50      3.52 o 
   1  13   8       20.89       15.38      4.02 o 
   2  13   8       20.32       18.46      4.60 o 
   3  13   8        0.95        1.19      2.81 o 
   4  13   8       12.66       10.87      3.81 o 
   1   1   9      539.01      465.65      5.29 o 
   2   1   9        0.02       -0.62      0.65 o 
   3   1   9      421.95      387.32      7.13 o 
   4   1   9      125.63       99.60      2.64 o 
   5   1   9      724.29      714.11     10.66 o 
   6   1   9      366.68      364.28      7.79 o 
   7   1   9      201.76      194.70      7.87 o 
   8   1   9       13.98       13.76      1.92 o 
   9   1   9       91.57      104.22      9.36 o 
  10   1   9       18.27       13.97      3.35 o 
  11   1   9       19.77       20.44      7.02 o 
   0   2   9      918.57      913.33     19.82 o 
   1   2   9     1713.28     1639.17     23.50 o 
   2   2   9      127.17      174.02      3.49 o 
   3   2   9       28.63       10.05      0.77 o 
   4   2   9      931.36      984.93     14.75 o 
   5   2   9      298.43      267.30      4.58 o 
   6   2   9        0.16        1.89      0.82 o 
   7   2   9       79.45       93.41      3.73 o 
   8   2   9      182.73      196.68      7.99 o 
   9   2   9        1.10        2.09      1.37 o 
  10   2   9       67.89       54.00      7.75 o 
  11   2   9       74.83      106.39     11.34 o 
   1   3   9      845.12      929.82     13.65 o 
   2   3   9      189.82      222.09      8.28 o 
   3   3   9       24.29       44.74      1.75 o 
   4   3   9      153.65      158.40      2.48 o 
   5   3   9      231.87      231.12      4.74 o 
   6   3   9      303.73      323.07      6.01 o 
   7   3   9      185.77      188.37      4.70 o 
   8   3   9       40.26       45.64      3.12 o 
   9   3   9       15.23       12.68      2.11 o 
  10   3   9        9.49        6.36      2.26 o 
  11   3   9       36.24       30.97     10.84 o 
   0   4   9      288.28      330.58      9.67 o 
   1   4   9     7871.25     7885.08    183.25 o 
   2   4   9     1265.52     1294.37     20.04 o 
   3   4   9      419.55      421.82      6.38 o 
   4   4   9       97.79       92.12      3.34 o 
   5   4   9      518.51      526.14      9.01 o 
   6   4   9       48.10       55.61      3.26 o 
   7   4   9        3.18        1.55      1.28 o 
   8   4   9        0.47        1.00      1.15 o 
   9   4   9        7.50        5.53      1.72 o 
  10   4   9       22.62       12.99      3.50 o 
  11   4   9        0.96       -1.93      4.90 o 
   1   5   9     3129.46     3054.99     51.77 o 
   2   5   9        5.70        6.70      1.30 o 
   3   5   9     3657.09     3794.43     75.55 o 
   4   5   9      302.55      311.77      6.93 o 
   5   5   9       27.78       35.57      2.07 o 
   6   5   9        1.75        4.08      1.19 o 
   7   5   9       16.06       10.69      2.30 o 
   8   5   9        2.74        2.53      1.34 o 
   9   5   9       36.71       30.51      3.57 o 
  10   5   9        0.11       -1.90      2.30 o 
   0   6   9      111.63      106.95      7.22 o 
   1   6   9      238.31      223.34      5.31 o 
   2   6   9       96.05       97.97      5.39 o 
   3   6   9       16.68       16.34      1.86 o 
   4   6   9        0.70        0.61      1.05 o 
   5   6   9       19.56       19.01      1.60 o 
   6   6   9       36.31       34.57      2.07 o 
   7   6   9       37.86       36.16      2.42 o 
   8   6   9       13.28       12.71      2.57 o 
   9   6   9       11.67        7.00      2.43 o 
  10   6   9       12.89        7.05      2.69 o 
   1   7   9      142.12      149.72      5.49 o 
   2   7   9      127.11      136.96      5.08 o 
   3   7   9       79.01       78.45      4.75 o 
   4   7   9       22.19       23.74      3.70 o 
   5   7   9        2.43        4.24      2.21 o 
   6   7   9        1.07        0.05      1.33 o 
   7   7   9      126.27      105.25      8.09 o 
   8   7   9       12.64       10.40      2.76 o 
   9   7   9       14.77        9.51      2.33 o 
   0   8   9      242.44      212.34     10.85 o 
   1   8   9      413.97      411.39      9.49 o 
   2   8   9       23.32       23.97      2.42 o 
   3   8   9      156.68      141.92      6.59 o 
   4   8   9       10.79       13.58      2.88 o 
   5   8   9        0.78        2.37      1.77 o 
   6   8   9       44.05       46.43      4.28 o 
   7   8   9      103.83      119.98      8.14 o 
   8   8   9       50.49       57.04      4.63 o 
   9   8   9        0.81        3.11      2.38 o 
   1   9   9      172.68      157.03      5.82 o 
   2   9   9        4.10        4.37      1.82 o 
   3   9   9       90.40       92.57      5.01 o 
   4   9   9       52.27       55.85      4.22 o 
   5   9   9       96.50       94.22      6.22 o 
   6   9   9       30.93       30.12      4.60 o 
   7   9   9        2.51        2.99      2.49 o 
   8   9   9       11.56       14.76      3.67 o 
   0  10   9       19.91       18.50      4.27 o 
   1  10   9      152.81      163.84      6.46 o 
   2  10   9        8.78        8.08      2.48 o 
   3  10   9        5.09        9.17      2.65 o 
   4  10   9       61.73       72.48      7.75 o 
   5  10   9       53.60       61.37      5.17 o 
   6  10   9       20.41       16.95      4.60 o 
   7  10   9        1.13        5.12      2.80 o 
   1  11   9       21.70       16.42      3.73 o 
   2  11   9        0.80        3.16      2.43 o 
   3  11   9        0.73        0.58      2.37 o 
   4  11   9        2.67        2.64      2.77 o 
   5  11   9       19.18       11.83      3.84 o 
   6  11   9        2.52       -0.93      2.36 o 
   0  12   9        0.21       -0.21      2.47 o 
   1  12   9       35.16       34.10      4.16 o 
   2  12   9       29.77       16.67      3.94 o 
   3  12   9       32.56       19.53      4.05 o 
   4  12   9       18.26       10.91      4.49 o 
   5  12   9        0.67        3.35      3.03 o 
   1  13   9        9.59       10.72      3.71 o 
   2  13   9       24.74       20.99      4.14 o 
   3  13   9       16.35       15.68      4.18 o 
   0   0  10    15093.03    15408.13   1452.31 o 
   1   0  10      851.42      729.09     16.67 o 
   2   0  10     4209.96     4245.75    130.33 o 
   3   0  10     3200.72     3159.29     91.04 o 
   4   0  10     6375.10     6432.18    223.92 o 
   5   0  10       98.39       88.42      9.70 o 
   6   0  10       13.75        9.15      3.28 o 
   7   0  10     1187.31     1150.59    108.92 o 
   8   0  10     1247.23     1105.71    131.44 o 
   9   0  10      516.89      501.40     60.84 o 
  10   0  10      208.70      185.95     34.77 o 
  11   0  10        8.88        3.82      6.41 o 
   1   1  10       72.47       83.20      2.23 o 
   2   1  10    12837.96    13810.18    314.57 o 
   3   1  10       36.02       48.95      2.47 o 
   4   1  10       41.26       36.72      3.34 o 
   5   1  10      420.62      378.45     14.54 o 
   6   1  10     2353.55     2309.54     70.00 o 
   7   1  10      162.28      137.64     10.19 o 
   8   1  10      608.64      561.76     29.48 o 
   9   1  10       85.12       82.51      6.52 o 
  10   1  10       54.50       34.04     13.72 o 
  11   1  10        0.32        3.67      4.29 o 
   0   2  10     1498.59     1602.87     35.63 o 
   1   2  10      970.17     1055.01     15.36 o 
   2   2  10        9.09        9.02      0.86 o 
   3   2  10      113.52      149.63      3.11 o 
   4   2  10      186.86      165.62      3.22 o 
   5   2  10       13.02        7.71      0.88 o 
   6   2  10      249.47      238.97      6.74 o 
   7   2  10       86.14       97.49      3.63 o 
   8   2  10      205.79      200.52      9.84 o 
   9   2  10       49.68       46.97      5.45 o 
  10   2  10       55.08       48.04     11.52 o 
  11   2  10       12.13        5.83      5.12 o 
   1   3  10     2266.46     2300.66     37.02 o 
   2   3  10      478.98      415.59      6.17 o 
   3   3  10      336.13      333.80      4.94 o 
   4   3  10      301.25      336.19      4.61 o 
   5   3  10      255.99      287.09      5.87 o 
   6   3  10      522.69      518.44      9.43 o 
   7   3  10      381.06      396.64      8.08 o 
   8   3  10      106.07      121.44      4.34 o 
   9   3  10        0.53        1.21      1.43 o 
  10   3  10      116.53      153.35     13.17 o 
  11   3  10       15.03       12.35      8.91 o 
   0   4  10    10023.82    10573.13    347.44 o 
   1   4  10       85.75       89.71      4.62 o 
   2   4  10      490.07      492.63      8.07 o 
   3   4  10        2.29        1.98      0.89 o 
   4   4  10     1786.70     1717.12     27.07 o 
   5   4  10       69.02       63.80      2.78 o 
   6   4  10        8.09        6.62      1.53 o 
   7   4  10        5.62        5.63      1.29 o 
   8   4  10      275.21      305.76     10.14 o 
   9   4  10       44.94       49.88      4.63 o 
  10   4  10       55.13       52.38      6.53 o 
   1   5  10      245.68      234.01      5.01 o 
   2   5  10      669.60      616.82     16.15 o 
   3   5  10       28.31       41.89      4.70 o 
   4   5  10       88.61       90.04      3.28 o 
   5   5  10       71.72       78.23      3.19 o 
   6   5  10       59.79       55.16      3.31 o 
   7   5  10      104.52      101.02      4.33 o 
   8   5  10       54.99       50.52      4.20 o 
   9   5  10        2.14       -0.43      1.42 o 
  10   5  10       16.60       15.18      5.19 o 
   0   6  10      655.44      663.97     16.08 o 
   1   6  10      829.07      817.21     14.41 o 
   2   6  10      228.08      213.59      5.62 o 
   3   6  10       54.63       61.48      2.49 o 
   4   6  10       76.00       87.37      3.23 o 
   5   6  10        4.04        5.75      1.42 o 
   6   6  10        8.86       11.09      1.60 o 
   7   6  10        5.21        4.93      1.37 o 
   8   6  10        6.66        5.00      2.36 o 
   9   6  10        1.64        1.92      1.79 o 
  10   6  10       31.19       27.75      5.88 o 
   1   7  10       87.61       93.25      3.86 o 
   2   7  10      258.76      276.54      6.77 o 
   3   7  10       13.80       10.82      1.86 o 
   4   7  10       26.50       21.28      2.89 o 
   5   7  10       22.37       26.03      2.85 o 
   6   7  10      499.71      497.56     13.33 o 
   7   7  10       84.92       75.85      4.35 o 
   8   7  10       33.16       33.66      3.24 o 
   9   7  10       13.55       15.12      2.67 o 
   0   8  10      256.67      260.06     12.61 o 
   1   8  10      200.43      191.26      6.80 o 
   2   8  10       76.52       80.50      4.56 o 
   3   8  10        6.75        6.62      2.00 o 
   4   8  10       80.25       96.43      4.77 o 
   5   8  10       35.69       40.48      3.16 o 
   6   8  10        0.19        0.15      1.16 o 
   7   8  10       43.97       42.31      4.63 o 
   8   8  10        1.44        2.25      2.28 o 
   9   8  10       43.14       53.31      5.50 o 
   1   9  10        2.36        2.27      2.11 o 
   2   9  10      114.47      112.11      4.98 o 
   3   9  10       83.19       84.08      4.97 o 
   4   9  10        2.35        2.56      1.72 o 
   5   9  10        0.97        1.98      1.65 o 
   6   9  10        0.22        3.09      2.31 o 
   7   9  10        3.20        5.07      2.39 o 
   8   9  10       18.29       22.84      4.79 o 
   0  10  10     1127.14     1138.61     35.59 o 
   1  10  10        5.56        6.38      2.64 o 
   2  10  10       20.58       22.16      3.28 o 
   3  10  10        0.76        0.54      1.66 o 
   4  10  10      177.43      200.00      7.04 o 
   5  10  10       58.22       47.78      4.92 o 
   6  10  10       31.29       33.43      3.96 o 
   7  10  10       11.58       14.72      3.91 o 
   1  11  10       73.59       70.82      6.33 o 
   2  11  10      152.81      166.64      8.47 o 
   3  11  10        2.55        6.27      2.37 o 
   4  11  10       12.59       11.13      3.29 o 
   5  11  10       30.96       28.04      4.35 o 
   6  11  10       38.38       43.23      4.51 o 
   0  12  10       37.90       41.88      6.69 o 
   1  12  10        7.75        9.15      3.01 o 
   2  12  10        0.05       -1.38      2.11 o 
   3  12  10       19.46       14.15      3.95 o 
   4  12  10        0.31        0.07      2.23 o 
   5  12  10        1.11        3.74      2.93 o 
   1  13  10        0.00       -2.59      3.04 o 
   2  13  10       47.85       48.42      5.45 o 
   3  13  10        2.67        4.47      3.24 o 
   1   1  11       23.84       20.45      1.25 o 
   2   1  11      601.00      515.89      7.42 o 
   3   1  11     1142.98     1085.90     19.81 o 
   4   1  11        0.01       -1.25      1.68 o 
   5   1  11        1.21        4.85      2.53 o 
   6   1  11       97.95       86.95      7.64 o 
   7   1  11      101.72       72.08      7.73 o 
   8   1  11        7.54        7.21      1.51 o 
   9   1  11        4.75        2.60      1.07 o 
  10   1  11        4.06        0.37      4.49 o 
  11   1  11        7.53        8.51      4.79 o 
   0   2  11     2379.27     2338.67     56.50 o 
   1   2  11       59.08       71.47      3.19 o 
   2   2  11      214.88      235.95      3.50 o 
   3   2  11      225.23      208.96      3.29 o 
   4   2  11       38.17       36.90      1.17 o 
   5   2  11     1199.54     1120.65     26.73 o 
   6   2  11       37.34       34.09      1.58 o 
   7   2  11       14.11       17.30      1.44 o 
   8   2  11       31.45       21.43      2.79 o 
   9   2  11       47.17       31.08      3.79 o 
  10   2  11      125.17      146.31     15.24 o 
  11   2  11        0.06        1.99      5.44 o 
   1   3  11      282.41      265.94      5.39 o 
   2   3  11       49.78       55.84      2.92 o 
   3   3  11      284.61      277.06      5.01 o 
   4   3  11      617.47      642.82      8.87 o 
   5   3  11      209.67      218.69      4.48 o 
   6   3  11      346.70      366.11      6.56 o 
   7   3  11      432.34      424.69      7.64 o 
   8   3  11       43.03       40.74      2.98 o 
   9   3  11        5.02        0.54      1.52 o 
  10   3  11       16.17       10.45      5.71 o 
   0   4  11      805.99      887.77     19.66 o 
   1   4  11       81.25       71.52      2.89 o 
   2   4  11        7.79        5.55      1.34 o 
   3   4  11      444.17      484.73      7.59 o 
   4   4  11      678.69      656.39     10.22 o 
   5   4  11       27.07       32.87      2.49 o 
   6   4  11       11.63        7.21      1.32 o 
   7   4  11       20.19       23.89      1.83 o 
   8   4  11        0.05        0.97      0.96 o 
   9   4  11        0.93        2.79      1.91 o 
  10   4  11        4.73        3.14      5.15 o 
   1   5  11      699.54      703.88     11.85 o 
   2   5  11     1036.47     1029.26     21.15 o 
   3   5  11        2.97        4.11      1.15 o 
   4   5  11       23.06       23.62      1.68 o 
   5   5  11      228.40      254.44      6.01 o 
   6   5  11        6.60        2.03      1.66 o 
   7   5  11      151.53      144.85      5.16 o 
   8   5  11      130.56      126.61      4.32 o 
   9   5  11       42.83       47.06      5.26 o 
  10   5  11        1.07        2.47      4.34 o 
   0   6  11       11.16        6.93      2.64 o 
   1   6  11       86.47       86.79      3.95 o 
   2   6  11       13.67       17.40      2.13 o 
   3   6  11      181.35      177.87      7.58 o 
   4   6  11       89.98       83.26      3.69 o 
   5   6  11      148.60      149.01      4.86 o 
   6   6  11       71.90       67.42      2.80 o 
   7   6  11        0.06       -1.19      1.40 o 
   8   6  11        7.71        5.47      2.02 o 
   9   6  11       37.20       33.94      2.89 o 
  10   6  11       26.99       22.82      7.46 o 
   1   7  11       68.81       60.00      3.13 o 
   2   7  11      174.22      177.57      5.40 o 
   3   7  11      218.36      236.51      8.13 o 
   4   7  11       73.96       64.15      3.44 o 
   5   7  11       81.90       72.62      3.66 o 
   6   7  11        4.54        1.22      1.44 o 
   7   7  11        9.57        9.26      3.31 o 
   8   7  11        2.17        1.56      1.66 o 
   9   7  11        0.16        2.68      2.06 o 
   0   8  11      245.76      235.79      9.36 o 
   1   8  11      264.39      255.65      7.83 o 
   2   8  11       16.85       18.32      2.53 o 
   3   8  11      201.32      192.51      5.74 o 
   4   8  11       51.20       58.09      3.33 o 
   5   8  11      113.43      127.99      5.03 o 
   6   8  11        2.00        3.82      2.22 o 
   7   8  11       41.68       40.89      4.47 o 
   8   8  11        0.09        0.88      2.33 o 
   1   9  11       14.16       11.86      2.50 o 
   2   9  11      148.90      155.23      6.12 o 
   3   9  11       36.13       42.08      3.79 o 
   4   9  11        7.75        4.44      2.44 o 
   5   9  11      165.90      174.75      8.20 o 
   6   9  11       47.47       60.78      4.13 o 
   7   9  11       14.21       11.15      3.30 o 
   8   9  11        1.44        0.79      1.86 o 
   0  10  11       43.66       35.89      7.38 o 
   1  10  11      176.43      179.55      7.46 o 
   2  10  11        4.79        5.25      2.48 o 
   3  10  11        6.87        9.08      3.02 o 
   4  10  11       31.27       32.38      3.96 o 
   5  10  11       31.18       25.09      4.01 o 
   6  10  11        9.45        6.73      2.84 o 
   7  10  11        1.32        2.78      2.31 o 
   1  11  11       91.08       89.76      6.45 o 
   2  11  11        0.43        1.34      2.61 o 
   3  11  11       13.68       10.62      3.33 o 
   4  11  11       23.25       23.61      3.49 o 
   5  11  11       62.48       60.03      6.32 o 
   6  11  11        2.69        2.45      2.30 o 
   0  12  11       10.54       13.56      4.31 o 
   1  12  11        1.55        1.35      2.26 o 
   2  12  11       11.09        9.43      3.34 o 
   3  12  11       70.09       71.09      6.19 o 
   4  12  11       48.13       45.10      5.05 o 
   1  13  11        0.14       -0.28      2.44 o 
   2  13  11       21.01       15.87      4.55 o 
   0   0  12     6790.43     7015.56    320.84 o 
   1   0  12       83.75      114.04      4.69 o 
   2   0  12     3851.67     3863.07    108.63 o 
   3   0  12     1766.96     1746.67     48.71 o 
   4   0  12      203.87      254.41      7.46 o 
   5   0  12      289.78      278.17     15.92 o 
   6   0  12      445.75      527.65     31.67 o 
   7   0  12      600.83      693.30     51.25 o 
   8   0  12      124.20      153.76     16.47 o 
   9   0  12        7.48       -0.98      5.62 o 
  10   0  12      120.13      126.29     20.86 o 
  11   0  12        0.58        2.93      7.32 o 
   1   1  12       12.62       20.12      0.98 o 
   2   1  12      345.63      352.48      5.42 o 
   3   1  12      867.00      838.76     16.76 o 
   4   1  12      171.10      175.31      6.31 o 
   5   1  12     1306.54     1403.65     29.38 o 
   6   1  12     1012.55     1088.15     36.90 o 
   7   1  12       42.99       33.98      7.71 o 
   8   1  12      839.59      984.91     37.32 o 
   9   1  12        0.02        1.06      5.06 o 
  10   1  12        4.29       -0.53      6.16 o 
  11   1  12       37.78       36.33      7.37 o 
   0   2  12      185.12      222.14      6.45 o 
   1   2  12       91.39       70.43      2.20 o 
   2   2  12        2.97        0.10      0.62 o 
   3   2  12      237.87      247.82      3.56 o 
   4   2  12       51.12       53.78      6.01 o 
   5   2  12       51.06       53.90      5.56 o 
   6   2  12      384.72      436.87     12.95 o 
   7   2  12        0.37        0.27      0.87 o 
   8   2  12       93.58       80.82      7.98 o 
   9   2  12       95.81       98.63     11.66 o 
  10   2  12       35.26       32.69     10.20 o 
   1   3  12     1314.11     1331.70     20.32 o 
   2   3  12     2095.06     2121.38     32.72 o 
   3   3  12       17.77       18.55      1.24 o 
   4   3  12      273.90      283.08      4.66 o 
   5   3  12      644.91      657.60     12.19 o 
   6   3  12      176.09      161.07      3.61 o 
   7   3  12      544.75      520.84     14.75 o 
   8   3  12      117.38      111.95      6.39 o 
   9   3  12       75.68      104.66      9.21 o 
  10   3  12        0.01       -3.14      5.60 o 
   0   4  12      281.43      283.91     13.79 o 
   1   4  12     1399.76     1533.84     24.98 o 
   2   4  12      229.48      239.90      4.72 o 
   3   4  12     1019.40      981.57     14.35 o 
   4   4  12        4.05        2.92      1.03 o 
   5   4  12      703.57      714.25     12.38 o 
   6   4  12        1.48        0.55      1.33 o 
   7   4  12       42.57       50.82      2.42 o 
   8   4  12        0.73        1.37      1.18 o 
   9   4  12      134.91      155.08      9.74 o 
  10   4  12        4.08        2.99      6.23 o 
   1   5  12      289.17      286.84      6.64 o 
   2   5  12      305.38      282.36      6.81 o 
   3   5  12      184.35      203.17      8.14 o 
   4   5  12        4.52        2.97      1.18 o 
   5   5  12      154.30      147.42      6.08 o 
   6   5  12       11.83       12.63      2.35 o 
   7   5  12       16.00       19.78      2.42 o 
   8   5  12       39.35       35.32      2.44 o 
   9   5  12        0.50        4.71      4.72 o 
  10   5  12       20.90       13.29      5.93 o 
   0   6  12     1746.75     1824.35     49.72 o 
   1   6  12      295.38      274.64      6.65 o 
   2   6  12      737.88      766.78     15.66 o 
   3   6  12      122.54      103.62      4.23 o 
   4   6  12      527.45      500.33     13.48 o 
   5   6  12       20.62       20.34      2.37 o 
   6   6  12       42.92       38.74      2.41 o 
   7   6  12      156.15      171.23      5.94 o 
   8   6  12      234.49      248.81     10.87 o 
   9   6  12        5.11        2.43      2.76 o 
   1   7  12     1000.55     1006.14     18.79 o 
   2   7  12      781.87      828.31     16.17 o 
   3   7  12     1708.92     1763.55     35.03 o 
   4   7  12      597.22      586.89     15.56 o 
   5   7  12       29.87       31.83      2.96 o 
   6   7  12        0.47        2.52      1.45 o 
   7   7  12       74.60       79.65      7.65 o 
   8   7  12        0.00        0.48      1.51 o 
   9   7  12       25.90       32.34      6.17 o 
   0   8  12     1436.23     1480.49     44.49 o 
   1   8  12      411.09      394.60     11.19 o 
   2   8  12      718.17      728.53     16.18 o 
   3   8  12       44.02       45.90      3.73 o 
   4   8  12       43.03       46.10      3.41 o 
   5   8  12      163.80      183.94      5.57 o 
   6   8  12       79.13       81.11      5.30 o 
   7   8  12        6.38        9.13      2.96 o 
   8   8  12        1.30        1.13      2.44 o 
   1   9  12        6.73        4.85      2.36 o 
   2   9  12       56.42       68.60      5.34 o 
   3   9  12        2.41        3.46      1.94 o 
   4   9  12       14.21        8.08      2.27 o 
   5   9  12        0.11       -1.96      2.48 o 
   6   9  12      107.19      121.09      6.29 o 
   7   9  12       80.78       74.22      6.71 o 
   8   9  12        2.58        2.11      2.15 o 
   0  10  12        5.48        7.30      3.90 o 
   1  10  12      111.81      113.83      7.10 o 
   2  10  12        3.31        2.43      2.25 o 
   3  10  12       86.01       87.16      5.19 o 
   4  10  12        0.51        1.37      1.71 o 
   5  10  12       24.99       26.66      4.94 o 
   6  10  12        1.86        9.23      2.62 o 
   7  10  12       41.25       44.91      5.36 o 
   1  11  12       21.70       16.38      3.34 o 
   2  11  12        1.13        2.00      2.38 o 
   3  11  12       40.42       48.42      4.54 o 
   4  11  12       14.37       20.95      3.63 o 
   5  11  12       72.22       79.34      5.79 o 
   6  11  12        2.22        3.15      2.83 o 
   0  12  12       58.87       40.81      6.37 o 
   1  12  12       26.71       20.09      3.83 o 
   2  12  12        2.18        3.10      2.47 o 
   3  12  12        0.00       -1.14      2.11 o 
   4  12  12       52.59       36.78      5.08 o 
   1  13  12       13.23        9.23      3.75 o 
   1   1  13        3.11        3.42      0.79 o 
   2   1  13     1471.28     1317.07     24.91 o 
   3   1  13       65.14       56.44      2.46 o 
   4   1  13       26.36       19.62      2.16 o 
   5   1  13        1.64        0.78      1.21 o 
   6   1  13       14.25       11.22      4.97 o 
   7   1  13      194.16      190.78     15.21 o 
   8   1  13       42.29       48.54      7.74 o 
   9   1  13        0.60        0.51      4.88 o 
  10   1  13       13.87       16.38      7.57 o 
   0   2  13     4531.93     4290.15    105.90 o 
   1   2  13        0.01        0.55      0.75 o 
   2   2  13        0.18        2.40      0.76 o 
   3   2  13        2.29        1.29      0.41 o 
   4   2  13      475.26      489.07     14.13 o 
   5   2  13      633.59      625.21     20.86 o 
   6   2  13      106.96      126.36      9.00 o 
   7   2  13       37.79       41.73      6.35 o 
   8   2  13      400.60      487.27     20.15 o 
   9   2  13       82.23       86.04     12.69 o 
  10   2  13        6.63       10.82      7.91 o 
   1   3  13       26.68       28.93      1.93 o 
   2   3  13      490.74      502.07      8.25 o 
   3   3  13        2.71        3.09      0.93 o 
   4   3  13      189.80      206.61      3.94 o 
   5   3  13      143.59      140.35      3.10 o 
   6   3  13      367.43      352.43     11.95 o 
   7   3  13      196.88      191.40      8.76 o 
   8   3  13        4.31        2.37      1.43 o 
   9   3  13        6.71        6.24      3.89 o 
  10   3  13      128.10      187.94     20.54 o 
   0   4  13       46.15       47.43      3.22 o 
   1   4  13       20.02       22.23      1.68 o 
   2   4  13        5.98        3.91      0.85 o 
   3   4  13      234.11      241.62      4.91 o 
   4   4  13       98.74       96.99      3.85 o 
   5   4  13        0.08        0.69      1.10 o 
   6   4  13       43.88       46.52      2.38 o 
   7   4  13       35.65       30.01      1.74 o 
   8   4  13        5.46        6.24      1.14 o 
   9   4  13        1.01       -0.62      2.52 o 
  10   4  13        3.63        3.13      4.89 o 
   1   5  13        5.34        6.45      1.45 o 
   2   5  13      827.86      830.27     16.59 o 
   3   5  13       62.45       72.13      5.71 o 
   4   5  13       27.25       30.38      2.27 o 
   5   5  13      367.65      362.27      6.83 o 
   6   5  13      516.41      565.84     11.72 o 
   7   5  13       69.30       56.73      4.50 o 
   8   5  13        4.91        4.69      1.69 o 
   9   5  13        1.43       -0.08      3.70 o 
  10   5  13       23.08       38.52     12.29 o 
   0   6  13      527.62      525.82     15.06 o 
   1   6  13       75.18       69.21      3.10 o 
   2   6  13       55.82       48.48      2.79 o 
   3   6  13       48.67       59.83      3.83 o 
   4   6  13      456.97      471.34     10.29 o 
   5   6  13       61.24       64.66      3.18 o 
   6   6  13       29.88       25.59      2.70 o 
   7   6  13       12.41       12.98      2.39 o 
   8   6  13       61.82       68.01      4.00 o 
   9   6  13       30.78       32.49      7.70 o 
   1   7  13       47.89       42.57      3.63 o 
   2   7  13       14.94       15.40      3.52 o 
   3   7  13       73.96      121.32     14.89 o 
   4   7  13        1.59        1.71      1.25 o 
   5   7  13       16.48       21.30      1.97 o 
   6   7  13        1.20        0.58      1.20 o 
   7   7  13       20.69       17.75      3.36 o 
   8   7  13        1.87        6.45      2.31 o 
   9   7  13        2.25       11.05      6.23 o 
   0   8  13      881.52      906.89     27.78 o 
   1   8  13        2.37        1.57      1.88 o 
   2   8  13       13.17       15.14      2.72 o 
   3   8  13      173.87      181.36      6.79 o 
   4   8  13      239.17      274.68      8.36 o 
   5   8  13       69.45       70.84      4.43 o 
   6   8  13        9.72        6.60      2.02 o 
   7   8  13        7.01        8.14      3.47 o 
   8   8  13      107.44      138.22      6.84 o 
   1   9  13      117.24      115.11      5.96 o 
   2   9  13       52.07       61.36      5.20 o 
   3   9  13       88.04       85.21      4.79 o 
   4   9  13      107.46      109.65      5.78 o 
   5   9  13       18.23       13.98      3.04 o 
   6   9  13      190.95      199.83     11.22 o 
   7   9  13       30.28       33.47      4.79 o 
   0  10  13       80.25       66.11      9.83 o 
   1  10  13       94.32       91.39      6.30 o 
   2  10  13       90.30      101.05      5.46 o 
   3  10  13        0.26        3.40      2.42 o 
   4  10  13        2.75       -1.45      1.79 o 
   5  10  13       44.06       35.40      4.25 o 
   6  10  13        0.27        4.27      2.83 o 
   1  11  13        1.60        0.96      1.98 o 
   2  11  13       87.24       93.49      5.81 o 
   3  11  13       24.41       22.20      4.29 o 
   4  11  13        9.95        7.04      2.51 o 
   5  11  13        2.18        5.89      3.11 o 
   0  12  13        0.11        2.64      5.23 o 
   1  12  13       32.24       16.73      4.10 o 
   2  12  13       17.90       13.58      3.25 o 
   3  12  13        2.23        1.73      2.43 o 
   0   0  14     1433.43     1483.56     46.48 o 
   1   0  14       86.49       78.70      5.97 o 
   2   0  14        0.10        0.72      0.62 o 
   3   0  14     1396.15     1400.37     38.21 o 
   4   0  14      620.41      607.27     28.73 o 
   5   0  14     2118.94     2133.11     92.51 o 
   6   0  14       83.47       80.51     13.13 o 
   7   0  14       18.73       20.13     10.25 o 
   8   0  14      111.22      149.79     16.51 o 
  10   0  14       40.14       51.21     12.19 o 
   1   1  14      772.40      746.68     11.05 o 
   2   1  14      882.59      811.99     11.34 o 
   3   1  14      488.34      472.11     10.73 o 
   4   1  14        7.72        7.55      1.61 o 
   5   1  14       42.85       42.43      2.91 o 
   6   1  14      509.66      561.80     25.28 o 
   7   1  14      656.22      713.97     39.21 o 
   8   1  14      124.41      149.04     11.92 o 
   9   1  14       20.07       20.86     19.03 o 
  10   1  14       34.48       27.86      7.93 o 
   0   2  14     2421.75     2574.99     60.80 o 
   1   2  14       23.42       38.33      2.40 o 
   2   2  14       10.52       13.25      1.35 o 
   3   2  14        6.48        8.08      0.61 o 
   4   2  14      203.47      217.76      8.04 o 
   5   2  14      209.94      225.54     13.69 o 
   6   2  14      239.39      260.09     12.55 o 
   7   2  14       67.02       74.68      8.46 o 
   8   2  14      126.65      153.14     10.86 o 
   9   2  14       12.73       14.65      6.09 o 
  10   2  14        0.04       -1.46      5.52 o 
   1   3  14       95.26       94.38      4.18 o 
   2   3  14      245.25      233.69      4.86 o 
   3   3  14      324.21      306.79      5.71 o 
   4   3  14       19.75       21.53      1.23 o 
   5   3  14      174.49      173.93      6.80 o 
   6   3  14      588.44      663.24     20.68 o 
   7   3  14        4.38       10.65      2.59 o 
   8   3  14        4.14        4.60      3.27 o 
   9   3  14       44.66       61.00      7.28 o 
  10   3  14        0.00       -2.68      9.01 o 
   0   4  14       80.98       80.84      6.99 o 
   1   4  14      201.57      194.49      5.03 o 
   2   4  14      160.84      165.84      4.54 o 
   3   4  14      249.45      264.07      5.16 o 
   4   4  14      182.41      191.78      4.22 o 
   5   4  14      341.74      340.66      7.10 o 
   6   4  14       50.94       50.16      1.93 o 
   7   4  14       31.45       35.09      1.67 o 
   8   4  14       30.37       36.33      4.22 o 
   9   4  14       16.28       17.79      5.97 o 
  10   4  14       20.31       19.96      7.40 o 
   1   5  14       22.35       16.76      1.84 o 
   2   5  14      717.30      707.62     22.71 o 
   3   5  14       97.49      112.86      7.39 o 
   4   5  14      684.74      775.98     13.43 o 
   5   5  14        0.06        0.92      0.95 o 
   6   5  14       23.53       22.41      2.16 o 
   7   5  14       26.94       23.33      2.62 o 
   8   5  14       12.30       16.66      4.20 o 
   9   5  14        0.45        3.05      4.88 o 
   0   6  14     1772.90     1915.69     48.29 o 
   1   6  14        3.15        4.68      2.01 o 
   2   6  14        0.35       -0.56      1.12 o 
   3   6  14      371.31      367.86      8.92 o 
   4   6  14       80.68       76.21      3.39 o 
   5   6  14        6.15       11.49      1.74 o 
   6   6  14        2.54        1.40      1.51 o 
   7   6  14       63.19       64.28      4.14 o 
   8   6  14       66.27       90.32      7.99 o 
   9   6  14        2.28        7.36      5.40 o 
   1   7  14      174.66      167.70      6.18 o 
   2   7  14     1120.48     1215.06     25.80 o 
   3   7  14       11.95       10.37      2.59 o 
   4   7  14      279.17      276.12     10.23 o 
   5   7  14      204.97      212.04      8.10 o 
   6   7  14       52.53       46.63      2.72 o 
   7   7  14       51.55       72.50      5.27 o 
   8   7  14       67.98       75.87      7.54 o 
   0   8  14     1829.26     1992.65     59.14 o 
   1   8  14       27.69       18.59      3.29 o 
   2   8  14      130.52      126.92      5.62 o 
   3   8  14        6.43        2.13      1.86 o 
   4   8  14      229.67      247.65      8.64 o 
   5   8  14        8.92       11.23      2.13 o 
   6   8  14       48.05       56.29      3.77 o 
   7   8  14       13.99       11.57      3.09 o 
   8   8  14       38.11       53.77      7.22 o 
   1   9  14      151.32      145.55      6.69 o 
   2   9  14        3.12        2.07      2.13 o 
   3   9  14      117.63      112.16      5.41 o 
   4   9  14        4.50        5.78      2.19 o 
   5   9  14       74.01      103.97      6.99 o 
   6   9  14       15.17       15.47      3.32 o 
   7   9  14       33.61       38.27      5.90 o 
   0  10  14        2.50        4.58      3.49 o 
   1  10  14      451.71      446.20     13.80 o 
   2  10  14       17.84       19.26      3.57 o 
   3  10  14       61.11       70.34      5.67 o 
   4  10  14        0.20       -0.07      1.80 o 
   5  10  14      118.48      141.83      7.18 o 
   6  10  14        3.42        2.53      2.92 o 
   1  11  14       40.69       29.81      4.01 o 
   2  11  14       35.92       29.35      4.47 o 
   3  11  14      121.01      134.95      7.94 o 
   4  11  14        7.25        5.38      2.88 o 
   5  11  14       25.37       29.03      4.27 o 
   0  12  14       18.64        9.55      4.95 o 
   1  12  14        1.18        3.77      3.54 o 
   2  12  14        3.23        2.77      2.60 o 
   3  12  14       30.53       31.87      4.37 o 
   1   1  15       99.79       83.48      3.12 o 
   2   1  15     2028.26     1906.09     42.82 o 
   3   1  15        0.28        1.77      1.55 o 
   4   1  15        1.83        1.06      1.21 o 
   5   1  15      244.33      242.60      8.61 o 
   6   1  15      164.51      175.39     16.96 o 
   7   1  15        1.12        0.42      2.97 o 
   8   1  15        5.73        7.63      5.06 o 
   9   1  15        1.39      -11.91     11.91 o 
  10   1  15       46.77       50.89     10.01 o 
   0   2  15     4688.42     4890.12    119.53 o 
   1   2  15        7.50        7.17      1.34 o 
   2   2  15      378.30      357.33      5.41 o 
   3   2  15     1077.83      982.19     32.34 o 
   4   2  15      444.49      463.06     13.92 o 
   5   2  15      122.40      124.10      7.79 o 
   6   2  15       56.93       67.42      5.47 o 
   7   2  15       28.19       32.69      5.46 o 
   8   2  15       21.04       21.02      5.52 o 
   9   2  15        5.95        3.43      5.72 o 
  10   2  15        0.35        3.55      7.71 o 
   1   3  15      238.79      236.55      4.98 o 
   2   3  15      237.46      234.26      4.55 o 
   3   3  15      137.99      129.33      3.71 o 
   4   3  15        0.26       -0.27      0.82 o 
   5   3  15      338.92      382.48     12.88 o 
   6   3  15       25.63       23.78      4.66 o 
   7   3  15       38.63       47.56      4.25 o 
   8   3  15       38.22       42.23      6.44 o 
   9   3  15        3.11        1.06      3.44 o 
  10   3  15        0.01        4.21     11.91 o 
   0   4  15     2109.51     2152.84     53.35 o 
   1   4  15       24.61       32.01      2.25 o 
   2   4  15       24.69       21.33      1.94 o 
   3   4  15       26.98       32.02      2.17 o 
   4   4  15      359.27      362.59      9.54 o 
   5   4  15       39.38       45.19      2.15 o 
   6   4  15      281.08      252.49      8.09 o 
   7   4  15        1.41        2.62      2.05 o 
   8   4  15       81.59      100.62     10.22 o 
   9   4  15        6.45        2.50      4.56 o 
   1   5  15      149.20      127.47      5.53 o 
   2   5  15     1705.14     1775.31     31.01 o 
   3   5  15       12.15       12.31      2.01 o 
   4   5  15      122.10      111.93      3.48 o 
   5   5  15      168.03      187.77      5.38 o 
   6   5  15      223.21      249.21      6.19 o 
   7   5  15       69.37       74.50      3.21 o 
   8   5  15       36.29       32.55      7.40 o 
   9   5  15       43.55       61.86     10.76 o 
   0   6  15     1591.48     1714.27     50.56 o 
   1   6  15       36.74       51.42      4.04 o 
   2   6  15        0.20       -0.05      1.03 o 
   3   6  15      438.77      492.95     12.83 o 
   4   6  15      165.59      177.27      4.84 o 
   5   6  15       33.48       43.07      2.56 o 
   6   6  15       83.29       81.84      4.39 o 
   7   6  15       97.66      112.85      5.31 o 
   8   6  15      156.31      223.54     12.99 o 
   9   6  15       66.73       80.51     11.84 o 
   1   7  15        8.56       10.90      2.49 o 
   2   7  15       94.76       79.40      4.53 o 
   3   7  15       85.11       74.43      4.32 o 
   4   7  15       81.68       75.53      4.41 o 
   5   7  15       18.17       19.29      2.52 o 
   6   7  15       32.24       27.17      2.97 o 
   7   7  15       45.93       59.37      4.32 o 
   8   7  15       12.65       14.11      4.58 o 
   0   8  15        9.68        6.23      3.15 o 
   1   8  15       35.65       27.59      3.17 o 
   2   8  15        1.41        1.53      1.67 o 
   3   8  15       85.09       91.23      5.50 o 
   4   8  15      146.02      161.16      7.16 o 
   5   8  15       47.89       52.52      4.00 o 
   6   8  15       51.45       53.80      3.54 o 
   7   8  15       47.78       71.26      5.63 o 
   1   9  15        4.43        1.08      1.80 o 
   2   9  15      500.19      538.93     17.76 o 
   3   9  15        9.48        9.86      2.72 o 
   4   9  15      174.35      173.28      6.70 o 
   5   9  15      217.85      256.60     11.04 o 
   6   9  15       19.43       22.71      3.59 o 
   7   9  15       41.33       38.09      5.50 o 
   0  10  15      403.77      402.62     18.99 o 
   1  10  15        7.90        6.52      3.01 o 
   2  10  15      240.14      217.00      8.25 o 
   3  10  15       15.56        8.33      3.27 o 
   4  10  15       24.46       26.37      3.42 o 
   5  10  15        7.24        9.04      3.14 o 
   6  10  15       38.70       29.21      3.97 o 
   1  11  15       15.76       10.56      3.31 o 
   2  11  15        2.56        0.97      1.96 o 
   3  11  15        2.31        3.61      3.09 o 
   4  11  15        0.07       -1.03      2.13 o 
   0  12  15      246.79      236.03     19.57 o 
   1  12  15       14.56        8.36      3.56 o 
   2  12  15       47.78       38.26      5.49 o 
   0   0  16        0.39       -0.08      2.37 o 
   1   0  16      687.77      688.22     14.56 o 
   2   0  16        4.04       10.71      1.47 o 
   3   0  16       32.95       29.74      5.07 o 
   4   0  16        1.50        4.55      2.98 o 
   5   0  16       87.88       76.46     20.86 o 
   6   0  16      533.02      639.49     52.35 o 
   7   0  16        0.92        5.86      5.95 o 
   8   0  16      185.03      248.55     31.48 o 
  10   0  16        0.00        6.19      7.45 o 
   1   1  16       13.67       12.53      1.22 o 
   2   1  16      417.85      371.41      7.36 o 
   3   1  16      462.26      484.94     12.05 o 
   4   1  16        0.03        0.30      1.08 o 
   5   1  16      352.93      350.95     11.15 o 
   6   1  16      140.21      164.44     14.22 o 
   7   1  16        8.12        8.02      4.44 o 
   8   1  16        1.82        0.76      3.94 o 
   9   1  16      135.53      192.68     25.46 o 
  10   1  16       54.65       76.35     10.79 o 
   0   2  16      404.73      385.66     11.50 o 
   1   2  16      400.15      367.99      5.83 o 
   2   2  16       17.04       15.44      1.69 o 
   3   2  16      113.89      115.71      5.32 o 
   4   2  16      145.17      154.01      7.53 o 
   5   2  16      296.54      325.54     10.15 o 
   6   2  16        2.24        1.66      1.67 o 
   7   2  16        0.03       -0.82      3.05 o 
   8   2  16       37.63       35.72      7.52 o 
   9   2  16       16.87       12.21      6.82 o 
   1   3  16       50.09       50.53      2.40 o 
   2   3  16      162.38      158.94      3.89 o 
   3   3  16     1380.00     1391.10     28.40 o 
   4   3  16        7.54        8.90      3.58 o 
   5   3  16      434.19      514.10     15.85 o 
   6   3  16        1.15       -0.34      2.29 o 
   7   3  16      149.71      171.34      7.51 o 
   8   3  16      150.51      173.08     21.20 o 
   9   3  16       40.97       41.04     11.40 o 
   0   4  16     1659.68     1622.50     71.77 o 
   1   4  16      807.82      846.56     16.78 o 
   2   4  16      193.11      200.50      5.60 o 
   3   4  16       52.06       62.78      2.73 o 
   4   4  16       71.92       73.56      2.99 o 
   5   4  16       75.59       84.99      2.93 o 
   6   4  16       18.71       18.30      4.60 o 
   7   4  16       24.30       30.47      5.70 o 
   8   4  16      122.20      166.59     13.76 o 
   9   4  16        2.53        5.41      4.71 o 
   1   5  16      916.65      951.96     22.22 o 
   2   5  16       76.48       79.90      3.77 o 
   3   5  16      220.62      181.29      5.15 o 
   4   5  16        2.99        1.25      1.04 o 
   5   5  16      189.30      191.77      7.45 o 
   6   5  16        0.71        0.45      1.19 o 
   7   5  16       19.82       19.89      5.07 o 
   8   5  16       18.31       20.67      5.61 o 
   9   5  16       57.33       84.47     11.61 o 
   0   6  16        0.31       -2.45      2.45 o 
   1   6  16      868.25      891.76     21.39 o 
   2   6  16      132.84      150.45      6.94 o 
   3   6  16      148.84      160.46      5.50 o 
   4   6  16       13.34       18.52      1.69 o 
   5   6  16       54.20       58.49      4.03 o 
   6   6  16       67.71       82.98      5.40 o 
   7   6  16       34.49       50.75      8.34 o 
   8   6  16        0.04        2.88      5.25 o 
   1   7  16       76.34       80.77      5.08 o 
   2   7  16      129.85      155.97      6.41 o 
   3   7  16       12.78        8.11      1.89 o 
   4   7  16      122.05      127.95      5.45 o 
   5   7  16       44.48       46.32      3.59 o 
   6   7  16      148.30      179.95      6.42 o 
   7   7  16       39.63       47.37      7.58 o 
   8   7  16        0.60        2.12      3.26 o 
   0   8  16       25.10       33.93      4.96 o 
   1   8  16       36.08       39.65      3.38 o 
   2   8  16        0.01        0.18      1.55 o 
   3   8  16        1.40       -0.11      1.45 o 
   4   8  16        3.47       -1.03      1.64 o 
   5   8  16       14.71       12.44      2.48 o 
   6   8  16        1.97        3.26      1.83 o 
   7   8  16        7.83        9.59      5.91 o 
   1   9  16        0.53       -1.31      2.13 o 
   2   9  16        9.92        4.39      2.38 o 
   3   9  16       12.14        9.36      2.82 o 
   4   9  16       77.22       84.66      5.25 o 
   5   9  16       78.28       73.70      5.09 o 
   6   9  16       25.91       32.68      4.20 o 
   0  10  16      208.80      226.99     11.70 o 
   1  10  16       34.40       23.91      3.93 o 
   2  10  16        9.69       10.68      2.87 o 
   3  10  16       70.50       63.23      4.68 o 
   4  10  16       61.40       69.64      5.21 o 
   5  10  16        1.22        1.98      2.67 o 
   1  11  16       13.90        9.21      3.02 o 
   2  11  16       22.37       14.30      4.12 o 
   3  11  16        2.23        2.80      2.51 o 
   4  11  16        2.11        8.00      2.70 o 
   0  12  16       20.22       10.53      5.37 o 
   1   1  17     1263.79     1244.96     19.60 o 
   2   1  17      501.41      469.40     13.50 o 
   3   1  17      813.77      797.85     19.16 o 
   4   1  17        2.79        1.44      1.25 o 
   5   1  17      155.74      175.23     11.34 o 
   6   1  17       81.08       88.71      8.66 o 
   7   1  17      166.31      189.81     14.14 o 
   8   1  17       38.84       34.82     10.48 o 
   9   1  17       16.54       14.49     13.73 o 
   0   2  17      278.71      281.18     10.14 o 
   1   2  17     1028.54     1027.86     15.39 o 
   2   2  17      159.75      165.89      5.01 o 
   3   2  17     1212.43     1261.14     45.71 o 
   4   2  17      691.23      784.20     19.12 o 
   5   2  17      902.63      868.26     36.05 o 
   6   2  17       27.38       16.55      2.41 o 
   7   2  17        8.99       16.74      5.57 o 
   8   2  17       21.07       18.15      6.63 o 
   9   2  17       11.76        5.46      7.23 o 
   1   3  17      388.39      405.17      7.39 o 
   2   3  17      272.77      285.44      5.80 o 
   3   3  17       28.57       28.72      1.77 o 
   4   3  17       18.47       24.80      4.63 o 
   5   3  17       42.39       52.29      5.94 o 
   6   3  17       45.51       58.82      6.28 o 
   7   3  17      137.94      162.26     10.86 o 
   8   3  17       38.03       32.87     13.53 o 
   9   3  17        1.39       -1.66      5.22 o 
   0   4  17      967.32      999.67     29.61 o 
   1   4  17      247.43      246.80      7.00 o 
   2   4  17      202.74      200.01      5.83 o 
   3   4  17        2.43        2.26      1.32 o 
   4   4  17       32.83       27.59      1.88 o 
   5   4  17       11.00        8.98      4.34 o 
   6   4  17       23.21       22.98      4.53 o 
   7   4  17       21.55       27.24      5.69 o 
   8   4  17       66.00       79.12     10.37 o 
   9   4  17        3.78        6.37      4.88 o 
   1   5  17       76.07       71.13      6.92 o 
   2   5  17      244.60      245.35      6.03 o 
   3   5  17      334.58      309.41     10.76 o 
   4   5  17      106.58       96.05      3.58 o 
   5   5  17      213.94      253.04      8.10 o 
   6   5  17       26.31       29.39      5.24 o 
   7   5  17        2.92        5.57      4.00 o 
   8   5  17        7.72       17.66      5.70 o 
   0   6  17       58.97       58.93      4.82 o 
   1   6  17       28.55       33.82      3.16 o 
   2   6  17       11.64        7.67      2.29 o 
   3   6  17      111.31      109.35      4.67 o 
   4   6  17      134.97      145.36      5.59 o 
   5   6  17      127.14      136.24      5.86 o 
   6   6  17        5.78        7.63      4.90 o 
   7   6  17       11.38       11.86      5.19 o 
   8   6  17       63.60       79.30     11.80 o 
   1   7  17       12.35       10.98      2.78 o 
   2   7  17       16.33       18.64      3.45 o 
   3   7  17      118.90      124.24      5.50 o 
   4   7  17        1.00        1.79      1.74 o 
   5   7  17        0.02        0.84      1.22 o 
   6   7  17      111.55      136.80     10.23 o 
   7   7  17        0.06        5.56      5.07 o 
   0   8  17       10.69       13.70      5.48 o 
   1   8  17       16.09       15.48      2.90 o 
   2   8  17       42.48       39.38      4.05 o 
   3   8  17       58.71       53.60      4.68 o 
   4   8  17       64.32       66.28      4.32 o 
   5   8  17        0.09        0.49      1.70 o 
   6   8  17       41.86       30.94      7.06 o 
   7   8  17       24.67       30.86      7.37 o 
   1   9  17      198.81      190.28      7.88 o 
   2   9  17       18.05       14.50      3.25 o 
   3   9  17      120.44      122.18      6.81 o 
   4   9  17       15.28        9.25      2.74 o 
   5   9  17        2.43        3.76      2.42 o 
   6   9  17        9.76        9.27      5.83 o 
   0  10  17      120.90      109.29      9.47 o 
   1  10  17      160.21      158.82      7.77 o 
   2  10  17        0.39        0.86      2.28 o 
   3  10  17        0.56        0.26      2.02 o 
   4  10  17       14.21       13.66      2.79 o 
   5  10  17       90.12      102.23      7.14 o 
   1  11  17        2.93        2.10      2.25 o 
   2  11  17       92.78       94.08      6.63 o 
   3  11  17        2.53        0.70      2.22 o 
   0   0  18     3634.40     3743.03    155.96 o 
   1   0  18      111.49       86.99      5.56 o 
   2   0  18     1426.92     1309.02     79.72 o 
   3   0  18      559.37      508.60     47.85 o 
   4   0  18     1148.82     1173.95     48.74 o 
   5   0  18       13.12        6.99      4.13 o 
   6   0  18        5.63        2.56      4.90 o 
   7   0  18       73.39      123.21     51.61 o 
   8   0  18        8.73       24.89     13.54 o 
   9   0  18        0.91       -0.37      7.69 o 
   1   1  18        6.18        4.17      1.33 o 
   2   1  18      170.88      153.42      4.13 o 
   3   1  18      289.68      249.43      9.99 o 
   4   1  18       36.48       40.06      3.47 o 
   5   1  18       23.50       22.14      3.13 o 
   6   1  18       26.56       28.29      6.06 o 
   7   1  18      174.43      193.76     19.83 o 
   8   1  18       18.77       25.27      9.70 o 
   9   1  18       10.64        7.81      9.70 o 
   0   2  18     1475.92     1511.59     33.45 o 
   1   2  18      699.52      740.50     12.34 o 
   2   2  18        6.78        7.17      1.23 o 
   3   2  18       44.53       45.79      3.90 o 
   4   2  18       14.45       15.73      2.78 o 
   5   2  18        5.44       -0.04      2.69 o 
   6   2  18       75.43       68.28      5.40 o 
   7   2  18        0.04       40.16     26.51 o 
   8   2  18        3.82        5.48      6.26 o 
   9   2  18        0.40        4.39     10.25 o 
   1   3  18        2.01        2.00      1.39 o 
   2   3  18     1602.76     1626.43     28.25 o 
   3   3  18      245.80      228.40      7.36 o 
   4   3  18        4.21        1.39      2.72 o 
   5   3  18      340.58      389.17     17.10 o 
   6   3  18      144.18      162.17      6.76 o 
   7   3  18       75.28       97.80      9.19 o 
   8   3  18        1.76        1.70      4.82 o 
   9   3  18       22.51       21.04     11.42 o 
   0   4  18      333.91      322.27     11.93 o 
   1   4  18     1266.44     1396.46     23.75 o 
   2   4  18      190.56      198.87      5.33 o 
   3   4  18      269.96      261.24      7.85 o 
   4   4  18        1.95        2.78      0.84 o 
   5   4  18      114.64      116.04      9.30 o 
   6   4  18       15.50       21.29      4.73 o 
   7   4  18        0.13        1.16      3.28 o 
   8   4  18      154.92      217.20     14.94 o 
   1   5  18       36.28       28.62      4.27 o 
   2   5  18        3.45        3.30      1.29 o 
   3   5  18       83.15       62.78      3.04 o 
   4   5  18        0.91        0.69      1.28 o 
   5   5  18       91.35       79.48      4.31 o 
   6   5  18       10.40       10.36      5.10 o 
   7   5  18       11.06       13.69      4.95 o 
   8   5  18        2.21        4.97      5.64 o 
   0   6  18       33.32       36.70      4.07 o 
   1   6  18        1.92        1.20      1.83 o 
   2   6  18       18.70       18.66      2.70 o 
   3   6  18       11.49        9.97      2.44 o 
   4   6  18      511.41      559.98     17.32 o 
   5   6  18        0.08        0.28      1.60 o 
   6   6  18        7.96       15.43      4.82 o 
   7   6  18       25.70       37.90      7.47 o 
   8   6  18       26.83       32.19      8.74 o 
   1   7  18      138.30      145.05      8.05 o 
   2   7  18      104.48      123.33      6.75 o 
   3   7  18      157.71      145.25      5.97 o 
   4   7  18       29.97       26.53      2.78 o 
   5   7  18       39.72       45.14      3.39 o 
   6   7  18       87.17      103.53     10.42 o 
   7   7  18       30.36       28.30      7.14 o 
   0   8  18       52.04       59.77      6.83 o 
   1   8  18        4.70        4.19      2.14 o 
   2   8  18        1.27        1.44      2.32 o 
   3   8  18        5.70        1.88      1.96 o 
   4   8  18       68.99       79.35      5.15 o 
   5   8  18        2.36        2.31      1.72 o 
   6   8  18        0.90        1.30      3.42 o 
   1   9  18        0.02       -0.72      1.86 o 
   2   9  18       10.45        8.02      2.86 o 
   3   9  18       35.06       32.27      3.67 o 
   4   9  18        0.24        1.67      1.99 o 
   5   9  18        3.74        4.80      2.52 o 
   0  10  18       13.14        7.24      3.69 o 
   1  10  18       65.04       49.21      8.10 o 
   2  10  18        7.72        1.44      2.35 o 
   3  10  18       16.07       20.98      4.06 o 
   4  10  18       35.89       34.99      3.28 o 
   1  11  18       20.46        6.82      2.98 o 
   2  11  18       69.12       71.04      8.54 o 
   1   1  19       19.80       18.44      1.93 o 
   2   1  19      781.01      731.89     21.30 o 
   3   1  19        8.28        5.07      2.79 o 
   4   1  19      301.40      262.22     16.09 o 
   5   1  19       90.00       94.12      8.11 o 
   6   1  19        2.95        3.48      3.91 o 
   7   1  19       19.59       19.77     21.60 o 
   8   1  19        1.83        2.28      5.21 o 
   9   1  19       21.81       16.49      8.19 o 
   0   2  19      786.96      793.95     22.07 o 
   1   2  19       69.53       69.28      3.13 o 
   2   2  19      329.95      269.54      6.74 o 
   3   2  19      102.33       94.30      6.81 o 
   4   2  19      167.23      174.97     10.12 o 
   5   2  19        1.45       -0.79      2.85 o 
   6   2  19        0.26        2.11      1.56 o 
   7   2  19      174.02      225.65     18.29 o 
   8   2  19       82.37      125.24     19.07 o 
   9   2  19       41.09       29.57     14.00 o 
   1   3  19       84.33       81.75      3.07 o 
   2   3  19        3.82        2.32      1.23 o 
   3   3  19      172.22      149.58      8.05 o 
   4   3  19        5.57        2.15      3.05 o 
   5   3  19       48.56       47.58      4.03 o 
   6   3  19      103.15      116.49     13.29 o 
   7   3  19        5.43        5.34      4.65 o 
   8   3  19        6.04        2.38      5.91 o 
   0   4  19       16.30        8.53      2.56 o 
   1   4  19      186.62      173.84      5.34 o 
   2   4  19      171.72      170.97      5.61 o 
   3   4  19      166.87      184.42      5.83 o 
   4   4  19       19.03       12.34      1.27 o 
   5   4  19       77.58       77.06      7.40 o 
   6   4  19       26.77       31.53      7.41 o 
   7   4  19       62.87       88.18      8.29 o 
   8   4  19        0.29       -1.59      4.80 o 
   1   5  19      128.56      139.49      5.92 o 
   2   5  19        2.97        4.13      1.34 o 
   3   5  19      121.97      116.72      5.25 o 
   4   5  19      130.70      122.91      5.01 o 
   5   5  19      250.21      289.39     16.58 o 
   6   5  19        1.26        9.00      4.26 o 
   7   5  19      165.99      210.02     13.84 o 
   8   5  19       36.82       42.23      8.75 o 
   0   6  19      141.65      148.65     12.42 o 
   1   6  19      164.28      171.62      9.59 o 
   2   6  19        0.79        0.39      1.67 o 
   3   6  19        8.38       10.53      2.57 o 
   4   6  19       48.10       34.32      2.96 o 
   5   6  19      106.96      115.76     14.57 o 
   6   6  19       15.35       13.05      5.25 o 
   7   6  19        0.19       -1.51      3.63 o 
   1   7  19       33.85       28.50      4.51 o 
   2   7  19       52.10       47.79      4.84 o 
   3   7  19       10.91        6.91      2.91 o 
   4   7  19       38.94       35.56      3.75 o 
   5   7  19       52.06       51.49      7.57 o 
   6   7  19        0.22        0.85      3.67 o 
   7   7  19        1.14       -2.88      4.46 o 
   0   8  19        7.48        4.38      4.64 o 
   1   8  19      152.95      140.42      6.27 o 
   2   8  19        0.25       -1.08      1.96 o 
   3   8  19       46.73       41.02      4.10 o 
   4   8  19        5.72        4.20      1.89 o 
   5   8  19       12.64        9.69      6.28 o 
   6   8  19       51.99       57.64      7.93 o 
   1   9  19       74.61       71.20     10.24 o 
   2   9  19       18.72       16.20      3.24 o 
   3   9  19       47.42       41.33      4.94 o 
   4   9  19        6.26        7.93      2.18 o 
   5   9  19        2.75       -0.01      5.08 o 
   0  10  19       79.57       81.45      8.11 o 
   1  10  19        0.05        1.69      2.13 o 
   2  10  19       21.97       16.59      3.63 o 
   3  10  19        1.56        2.86      2.63 o 
   0   0  20     1416.76     1550.38     47.30 o 
   1   0  20      401.46      397.35     11.29 o 
   2   0  20       23.65       17.52      1.74 o 
   3   0  20      387.52      356.48     35.39 o 
   4   0  20      442.86      389.12     73.77 o 
   5   0  20       28.96       14.79      5.40 o 
   6   0  20       26.61       25.62     13.91 o 
   8   0  20       22.04       15.86     15.19 o 
   1   1  20      738.77      707.26     13.21 o 
   2   1  20      844.74      848.52     29.59 o 
   3   1  20       28.25       26.47      3.28 o 
   4   1  20      108.55       82.93      5.45 o 
   5   1  20      105.08      101.29     16.41 o 
   6   1  20       25.60       28.19      9.84 o 
   7   1  20      127.67      150.08     41.73 o 
   8   1  20        3.59        0.99      3.97 o 
   0   2  20      124.67      125.76      5.86 o 
   1   2  20     1137.67     1171.98     23.54 o 
   2   2  20       81.71       66.39      5.43 o 
   3   2  20      141.96      136.16      8.37 o 
   4   2  20        1.21       -1.17      2.55 o 
   5   2  20       81.02       65.43      9.40 o 
   6   2  20        0.06       -0.41      6.15 o 
   7   2  20       13.52        2.79      5.88 o 
   8   2  20        0.73       -0.13      4.93 o 
   1   3  20       31.79       37.31      2.52 o 
   2   3  20      365.60      347.47      9.50 o 
   3   3  20      254.46      210.64     14.18 o 
   4   3  20       12.19        8.89      2.97 o 
   5   3  20        9.64       12.89      3.58 o 
   6   3  20       53.14       35.94      9.47 o 
   7   3  20       95.31      112.19     16.24 o 
   8   3  20       13.80        8.95     10.90 o 
   0   4  20      670.98      700.77     29.37 o 
   1   4  20      204.48      220.94      6.20 o 
   2   4  20       32.82       37.89      2.26 o 
   3   4  20      245.77      230.65      9.50 o 
   4   4  20      506.65      565.04     19.88 o 
   5   4  20       93.19      137.42     25.45 o 
   6   4  20      166.27      186.64     11.94 o 
   7   4  20       73.67      107.64     10.94 o 
   8   4  20        1.69        2.33      5.94 o 
   1   5  20        0.57        1.58      1.41 o 
   2   5  20       40.80       40.53      2.58 o 
   3   5  20        2.12        1.76      1.27 o 
   4   5  20       24.57       25.60      1.72 o 
   5   5  20       35.58       44.09      7.98 o 
   6   5  20       60.88       68.74      8.43 o 
   7   5  20       21.91       33.31      7.61 o 
   0   6  20       99.07      100.67      6.97 o 
   1   6  20       26.30       26.27      3.69 o 
   2   6  20       73.73       66.20      5.62 o 
   3   6  20        0.17        0.07      1.41 o 
   4   6  20       83.94       82.28      4.58 o 
   5   6  20       15.44       14.17      5.30 o 
   6   6  20        1.29       -2.14      6.31 o 
   7   6  20        4.25        9.70      5.07 o 
   1   7  20       92.60       91.16      5.41 o 
   2   7  20      161.43      178.16      9.40 o 
   3   7  20       50.76       53.53      6.25 o 
   4   7  20       15.36        7.07      1.64 o 
   5   7  20       10.37       11.17      5.88 o 
   6   7  20       97.76      126.35     11.58 o 
   0   8  20        0.00       -0.41      2.97 o 
   1   8  20        0.56        1.13      2.12 o 
   2   8  20       14.70        8.94      2.74 o 
   3   8  20       16.65       13.52      3.33 o 
   4   8  20       27.09       19.37      4.14 o 
   5   8  20       24.30       35.03      7.43 o 
   1   9  20        7.02        5.69      2.81 o 
   2   9  20       41.60       29.56      6.26 o 
   3   9  20       23.11       15.74      3.77 o 
   4   9  20        8.67        6.60      2.36 o 
   0  10  20       70.33       74.18     20.08 o 
   1  10  20       49.66       42.31      9.65 o 
   2  10  20       19.13       13.89      3.55 o 
   1   1  21       14.73       11.84      1.58 o 
   2   1  21        2.09       -0.23      0.59 o 
   3   1  21        2.75        1.18      1.59 o 
   4   1  21       84.39       57.91     11.68 o 
   5   1  21       31.07       27.08      6.56 o 
   6   1  21       49.91       56.13     15.29 o 
   7   1  21       30.14       16.36     17.39 o 
   8   1  21        6.37        5.98      5.41 o 
   0   2  21        0.92       -0.57      1.29 o 
   1   2  21      324.77      278.78      8.42 o 
   2   2  21       21.03       20.45      1.61 o 
   3   2  21       59.26       53.70      3.88 o 
   4   2  21       19.58       19.94      4.19 o 
   5   2  21      112.45       94.21     16.02 o 
   6   2  21       22.72       15.47      9.04 o 
   7   2  21        0.82        1.47      5.59 o 
   8   2  21       25.23       16.61      7.99 o 
   1   3  21        8.44        5.17      1.42 o 
   2   3  21        2.63        2.91      1.28 o 
   3   3  21      655.39      636.60     22.66 o 
   4   3  21       19.98       21.14      3.54 o 
   5   3  21       83.60       68.46      6.81 o 
   6   3  21        0.34       -0.08      3.38 o 
   7   3  21       14.35       13.97      7.10 o 
   8   3  21        0.26        3.62      7.21 o 
   0   4  21        8.19        5.03      2.82 o 
   1   4  21        1.95        0.70      1.31 o 
   2   4  21      116.52      109.82      4.25 o 
   3   4  21        2.58        1.94      0.98 o 
   4   4  21      136.48      157.90      8.95 o 
   5   4  21       73.18       87.28      8.21 o 
   6   4  21       20.47       26.84      6.12 o 
   7   4  21        4.02        3.18      5.35 o 
   1   5  21      107.97      118.88      5.13 o 
   2   5  21      110.28      119.54      5.32 o 
   3   5  21       53.56       51.02      3.03 o 
   4   5  21      127.74      150.95      9.47 o 
   5   5  21       84.94      101.97      8.04 o 
   6   5  21      179.71      237.44     19.43 o 
   7   5  21        2.57        6.49      4.85 o 
   0   6  21       67.35       64.29      5.30 o 
   1   6  21       41.85       37.78      3.84 o 
   2   6  21       15.31       13.11      2.59 o 
   3   6  21       46.61       45.78      3.42 o 
   4   6  21       91.85      107.68     10.08 o 
   5   6  21        7.42        6.35      4.99 o 
   6   6  21        4.27        4.04      5.18 o 
   1   7  21       10.09        5.87      2.63 o 
   2   7  21        0.89        3.48      2.50 o 
   3   7  21       57.79       50.15      6.46 o 
   4   7  21       30.25       36.67      5.84 o 
   5   7  21       33.21       39.52      8.50 o 
   0   8  21       10.25        9.01      4.70 o 
   1   8  21       90.16       98.70      5.66 o 
   2   8  21       57.36       61.11     14.57 o 
   3   8  21       15.03        6.54      2.64 o 
   4   8  21      162.83      202.04     14.04 o 
   5   8  21       42.34       39.53      8.54 o 
   1   9  21        0.61       -0.11      2.44 o 
   2   9  21      122.74      138.98     10.24 o 
   3   9  21       33.38       25.91      3.94 o 
   0   0  22      655.67      667.24     25.90 o 
   1   0  22      368.17      364.81     16.20 o 
   2   0  22      637.85      556.99     45.33 o 
   3   0  22      260.18      251.58     24.31 o 
   4   0  22        0.02        3.99      3.47 o 
   5   0  22       74.49       73.98     12.14 o 
   6   0  22       12.17        2.24      5.86 o 
   7   0  22      115.98      174.77     21.05 o 
   1   1  22       75.99       69.99      3.11 o 
   2   1  22       71.99       53.51      3.98 o 
   3   1  22       15.58       30.16     11.10 o 
   4   1  22      207.38      171.80     17.47 o 
   5   1  22       31.16       34.28      4.49 o 
   6   1  22       11.33        5.53      4.63 o 
   7   1  22        1.77       -1.07      4.00 o 
   0   2  22       98.81      116.88      5.85 o 
   1   2  22       40.12       33.64      2.54 o 
   2   2  22       65.70       48.81      2.74 o 
   3   2  22        5.94        3.43      2.87 o 
   4   2  22       44.56       39.26      5.31 o 
   5   2  22       42.48       32.50      9.82 o 
   6   2  22        0.18       -0.50      3.40 o 
   7   2  22       10.69        7.95      6.40 o 
   1   3  22      253.14      257.21      7.93 o 
   2   3  22        0.19       -0.85      1.09 o 
   3   3  22      412.01      403.55     24.99 o 
   4   3  22        0.39        2.57      2.73 o 
   5   3  22       47.56       56.74      4.90 o 
   6   3  22       11.48       12.59      5.74 o 
   7   3  22       52.17       48.52     12.62 o 
   0   4  22       30.20       38.40      3.24 o 
   1   4  22      160.15      151.76      5.64 o 
   2   4  22       16.06       11.70      1.73 o 
   3   4  22      109.69      123.63      5.72 o 
   4   4  22        0.61        1.04      2.09 o 
   5   4  22       79.46       89.68      6.75 o 
   6   4  22        0.35        1.35      3.98 o 
   7   4  22       25.78       41.41      9.18 o 
   1   5  22        5.69        8.35      1.83 o 
   2   5  22        6.22        4.48      1.67 o 
   3   5  22       15.85       14.31      2.04 o 
   4   5  22        1.60        0.53      3.11 o 
   5   5  22      152.39      211.35     13.16 o 
   6   5  22      105.44      134.27     12.77 o 
   0   6  22        2.54        2.52      2.19 o 
   1   6  22      349.75      353.25     15.10 o 
   2   6  22        0.45        0.60      1.50 o 
   3   6  22       13.44       10.68      2.14 o 
   4   6  22       27.71       39.80      6.32 o 
   5   6  22       34.20       27.93      6.94 o 
   6   6  22       48.57       61.33      9.56 o 
   1   7  22      110.28      120.61     10.22 o 
   2   7  22       14.11       12.29      3.16 o 
   3   7  22        9.16        4.52      2.15 o 
   4   7  22       26.04       28.51      6.98 o 
   5   7  22       80.17      104.17     10.41 o 
   0   8  22       97.61       94.10      9.45 o 
   1   8  22       55.49       54.01      9.06 o 
   2   8  22       37.21       32.74      7.21 o 
   3   8  22       22.73       19.74      3.00 o 
   4   8  22       12.60        8.41      4.56 o 
   1   9  22        2.60        6.94      2.78 o 
   2   9  22        5.04        2.23      2.45 o 
   1   1  23        1.84        0.91      0.91 o 
   2   1  23       92.11       79.49      8.34 o 
   3   1  23      101.25       92.53      7.73 o 
   4   1  23       13.41       11.72      2.43 o 
   5   1  23       53.11       35.88     13.69 o 
   6   1  23       44.91       41.09     17.84 o 
   7   1  23       31.66       22.95      9.62 o 
   0   2  23      333.02      334.64     12.01 o 
   1   2  23        6.53        7.68      1.51 o 
   2   2  23        3.99        2.23      1.03 o 
   3   2  23       64.09       51.52      5.23 o 
   4   2  23      108.49      105.34      7.99 o 
   5   2  23       24.66       13.81      5.72 o 
   6   2  23        4.88       -3.09      4.10 o 
   7   2  23       15.79        8.96      6.86 o 
   1   3  23      101.07       87.02      3.76 o 
   2   3  23      109.99       89.27      6.53 o 
   3   3  23       48.73       43.71      7.58 o 
   4   3  23       48.12       46.37      4.89 o 
   5   3  23       34.44       40.38      5.34 o 
   6   3  23        4.65        1.55      4.62 o 
   0   4  23        0.54        1.16      1.79 o 
   1   4  23       21.51       17.25      1.88 o 
   2   4  23        4.17        2.58      1.47 o 
   3   4  23       95.57       93.55      6.47 o 
   4   4  23      104.53      120.15      8.91 o 
   5   4  23       74.12       68.47      5.83 o 
   6   4  23       11.94       13.29      5.19 o 
   1   5  23        0.21       -0.74      1.38 o 
   2   5  23      372.40      361.38     18.08 o 
   3   5  23       11.66       13.08      3.79 o 
   4   5  23       46.72       37.81      6.59 o 
   5   5  23        0.01        0.16      2.17 o 
   6   5  23       38.93       56.95      7.97 o 
   0   6  23      208.63      217.52     20.29 o 
   1   6  23        0.69        0.53      1.55 o 
   2   6  23       65.21       76.20      6.03 o 
   3   6  23       16.70       18.77      4.41 o 
   4   6  23      133.81      168.94     17.05 o 
   5   6  23        6.20        5.86      4.64 o 
   1   7  23       21.86       15.63      3.07 o 
   2   7  23        0.19        0.37      1.59 o 
   3   7  23       14.95        9.75      3.32 o 
   4   7  23       21.34       26.92      7.88 o 
   0   8  23      234.71      285.22     29.64 o 
   1   8  23        3.69        3.23      2.54 o 
   2   8  23        0.08        0.98      1.87 o 
   3   8  23        0.04        0.30      2.46 o 
   0   0  24      225.89      193.28     11.62 o 
   1   0  24      176.88      161.77      8.28 o 
   2   0  24       83.65       94.95      7.95 o 
   3   0  24       47.49       56.44     21.96 o 
   4   0  24        2.65       -1.02      2.42 o 
   5   0  24       91.79       90.41     23.06 o 
   1   1  24      106.95      116.78      6.42 o 
   2   1  24        5.84        2.75      2.19 o 
   3   1  24      135.96      113.96     11.58 o 
   4   1  24       18.18       13.48      2.79 o 
   5   1  24       15.22       18.64      5.98 o 
   6   1  24       34.76       37.25     11.52 o 
   0   2  24      226.46      226.94     12.77 o 
   1   2  24        1.59        1.83      1.51 o 
   2   2  24       27.55       22.28      4.22 o 
   3   2  24       21.28       17.56      3.57 o 
   4   2  24       14.84       18.92      6.24 o 
   5   2  24        7.93        9.84      5.16 o 
   6   2  24        2.15        2.64      4.50 o 
   1   3  24        0.22       -0.30      1.22 o 
   2   3  24       44.27       33.49      5.50 o 
   3   3  24        3.28       -1.15      2.08 o 
   4   3  24        0.15        2.27      3.59 o 
   5   3  24       73.66       95.39     12.86 o 
   6   3  24        2.32       -0.87      3.81 o 
   0   4  24      162.99      155.20     14.00 o 
   1   4  24       24.31       19.96      2.48 o 
   2   4  24        0.82        0.21      1.93 o 
   3   4  24        3.84        7.87      3.05 o 
   4   4  24       99.62      117.08      9.68 o 
   5   4  24       23.95       28.54      5.84 o 
   1   5  24        9.12       10.71      1.94 o 
   2   5  24        5.62        2.16      2.11 o 
   3   5  24        3.12        2.34      2.63 o 
   4   5  24        0.14       -0.32      1.92 o 
   5   5  24       33.56       27.67      5.12 o 
   0   6  24        0.35       -0.82      1.90 o 
   1   6  24        9.22       12.87      2.06 o 
   2   6  24       56.50       61.41      9.47 o 
   3   6  24        2.13        4.22      3.90 o 
   4   6  24      121.12      138.15     13.40 o 
   1   7  24       16.62       13.74      2.86 o 
   2   7  24      137.48      172.18     12.39 o 
   3   7  24       43.73       28.15      7.67 o 
   0   8  24        3.02        2.18      2.88 o 
   1   8  24       12.73        7.06      2.97 o 
   1   1  25       67.27       53.09      5.87 o 
   2   1  25      184.51      168.89     12.25 o 
   3   1  25       17.10       12.01      3.04 o 
   4   1  25        3.76       -2.14      3.92 o 
   5   1  25       72.33       91.51     38.07 o 
   6   1  25       64.78       91.84     22.17 o 
   0   2  25      146.18      142.94      7.38 o 
   1   2  25       31.40       18.94      3.12 o 
   2   2  25        0.59        0.54      2.04 o 
   3   2  25      143.23      162.57     10.20 o 
   4   2  25      126.87      132.80     14.76 o 
   5   2  25        3.61        6.91      8.15 o 
   1   3  25       33.95       22.81      3.72 o 
   2   3  25        0.11        0.18      1.75 o 
   3   3  25       41.27       22.12      5.43 o 
   4   3  25        1.54       -3.80      3.80 o 
   5   3  25       19.59       20.31      6.56 o 
   0   4  25      127.46      132.75      9.16 o 
   1   4  25       13.07        7.93      1.93 o 
   2   4  25        0.18       -0.62      2.04 o 
   3   4  25       14.73       11.91      4.23 o 
   4   4  25       31.69       32.17      4.80 o 
   5   4  25        6.70       11.71      6.27 o 
   1   5  25       50.59       43.56      4.59 o 
   2   5  25       85.33      105.79      7.77 o 
   3   5  25        0.61        2.15      2.89 o 
   4   5  25        1.68        2.71      2.85 o 
   0   6  25       24.01       18.79      4.10 o 
   1   6  25      171.38      188.52     10.22 o 
   2   6  25        3.57        2.86      2.66 o 
   3   6  25        2.49        1.05      2.46 o 
   1   7  25        4.91        3.04      1.78 o 
   2   7  25        1.15        2.89      2.89 o 
   0   0  26      408.94      404.03     18.70 o 
   1   0  26      190.24      229.65     16.36 o 
   2   0  26      116.82      139.61     29.10 o 
   3   0  26       12.18       13.87      4.40 o 
   4   0  26       87.16      114.51     11.75 o 
   5   0  26        4.91        0.00      5.49 o 
   1   1  26       19.19       14.32      2.69 o 
   2   1  26        8.66        5.44      2.42 o 
   3   1  26       68.46       77.92     10.12 o 
   4   1  26       15.06       11.20      5.83 o 
   5   1  26        4.78        1.38      4.18 o 
   0   2  26        0.11        1.76      2.45 o 
   1   2  26        4.61        4.71      2.04 o 
   2   2  26       50.56       58.28      8.95 o 
   3   2  26       13.43        6.85      4.01 o 
   4   2  26        5.06        2.18      3.31 o 
   5   2  26       19.95       12.75      6.61 o 
   1   3  26        3.36        1.66      1.62 o 
   2   3  26      155.55      176.47      9.59 o 
   3   3  26       99.77      106.76     10.13 o 
   4   3  26        0.00       -0.85      2.52 o 
   0   4  26       19.92       20.78      4.30 o 
   1   4  26       25.11       12.93      4.35 o 
   2   4  26        0.21        0.87      2.45 o 
   3   4  26       59.70       67.27      6.60 o 
   4   4  26        0.38        1.45      3.25 o 
   1   5  26       28.18       26.72      5.27 o 
   2   5  26        6.25        7.57      3.11 o 
   3   5  26        0.50       -0.08      2.59 o 
   0   6  26      129.99      156.85     19.02 o 
   1   6  26       13.66       15.64      4.40 o 
   2   6  26        7.71        9.35      3.85 o 
   1   1  27       66.13       66.34      7.43 o 
   2   1  27       10.54        6.52      2.65 o 
   3   1  27        6.65        3.18      4.35 o 
   4   1  27       30.05       19.26     11.94 o 
   0   2  27       74.05       54.51     14.20 o 
   1   2  27       61.57       55.82      5.60 o 
   2   2  27       40.56       29.02      5.69 o 
   3   2  27      175.18      226.11     13.71 o 
   4   2  27        0.50        7.69      4.84 o 
   1   3  27       48.64       50.42      6.61 o 
   2   3  27       14.60       14.34      3.93 o 
   3   3  27        8.13       23.46      8.18 o 
   0   4  27       11.64        5.25      2.42 o 
   1   4  27       14.24        1.77      2.33 o 
   2   4  27       21.33       16.37      5.38 o 
   3   4  27        0.89        6.51      4.29 o 
   1   5  27       17.05        6.67      3.27 o 
   0   0  28       23.95       -1.10      9.88 o 
   1   0  28       43.73       34.52      7.96 o 
   2   0  28        0.17       -1.70      3.46 o 
   3   0  28       72.13       40.69     13.36 o 
   1   1  28       12.81       10.00      2.86 o 
   2   1  28       37.22       40.48     11.19 o 
   3   1  28       27.95       27.77      5.40 o 
   0   2  28       11.36        4.08      6.15 o 
   1   2  28       15.87        8.26      3.90 o 
   2   2  28       55.30       56.45     10.05 o 
   1   3  28        6.18        4.07      3.23 o 
   2   3  28       17.26       14.48      3.63 o 
                                                 
